# Supplementary material for: c-FLIP is crucial for IL-7/IL-15-dependent NKp46+ ILC development and protection from intestinal inflammation in mice
Source: Nat Commun. 2020 Feb 26;11:1056. doi: 10.1038/s41467-020-14782-3 (PMC7044440; doi:10.1038/s41467-020-14782-3)
Supplement: Supplementary file 4 — Source Data [file 41467_2020_14782_MOESM4_ESM.xlsx]

## Sheet: Fig 1
Fig 1A	Relative c-Flip mRNA levels			(arbitrary units)
	FACS sorted CD3-NK1.1+ NKp46+
cFlip L			cFlip R
untreated	IL-15		untreated	IL-15
0.1996	0.7474		6.727	4.362
0.02856	0.5606		11.51	9.318
0.2052	1.279		13.88	7.89
0.1069	0.7245		13.45	10.67
two-tailed Mann-Whitney test			two-tailed Mann-Whitney test
p=0,0286			p=0,2000
Fig 1B	cFlip protein levels
	MFIs					MFIs
	c-Flip					c-Flip
	untreated	IL-15				IL-15	IL-15 + pimozide
mouse 1	3829	6816			mouse 1	4982	5567
mouse 2	3720	5963			mouse 2	5439	2069
mouse 3	4363	5223			mouse 3	4594	4459
mouse 4	3402	6093			mouse 4	7271	5521
mouse 5	3678	5048			mouse 5	4775	3979
mouse 6	3653	3939			mouse 6	7147	5072
mouse 7	3272	4168			mouse 7	5973	4813
mouse 8	2764	7222
	two-tailed Wilcoxon matched-pairs signed rank test					two-tailed Wilcoxon matched-pairs signed rank test
	p=0,0078					p=0,0469
Fig 1C	Absolute NK1.1+ NKp46+ cell numbers per spleen (gated on Lin- CD122+)
	spleen (cell number x 103)				spleen (cell number x 103)				spleen (cell number x 103)				spleen (cell number x 103)
	WT	IL15-/-			WT	IL15Rα-/-			NKWT	NKΔSTAT5			NKWT	NKΔcFlip
mouse 1	2689.29	29.966		mouse 1	1182.63	21.175		mouse 1	1234.13	20.312		mouse 1	1390.29	87.1852
mouse 2	1364.21	24.226		mouse 2	707.697	13.393		mouse 2	184.043	39.106		mouse 2	1359.19	90.4712
mouse 3	2070.12	20.979		mouse 3	1028.16	36.812		mouse 3	559.038	32.874		mouse 3	2271.43	70.4624
mouse 4	1475.45	21.443		mouse 4	848.941	11.102		mouse 4	814.225	23.125		mouse 4	1970.08	82.2439
mouse 5	1596.68	18.157		mouse 5	1167.6	28.144		mouse 5	913.401	18.436		mouse 5	1449.71	68.4089
mouse 6	868.878	42.986		mouse 6	1043.95	16.008		mouse 6	572.41	64.41		mouse 6	1734.28	93.1766
mouse 7	339.718	40.249		mouse 7	428.044	19.484		mouse 7	500.835	64.804		mouse 7	1314.65	109.609
mouse 8	671.059	35.625		mouse 8	762.472	4.852		mouse 8	380.823	71.389		mouse 8	1382.1	96.0605
mouse 9	1056.42	31.619		mouse 9	1914.23	4.028
mouse 10	1092.97	27.026
	two-tailed Mann-Whitney test				two-tailed Mann-Whitney test				two-tailed Mann-Whitney test				two-tailed Mann-Whitney test
	p<0,0001				p<0,0001				p=0,0002				p=0,0002
Fig 1D	Frequency of Caspase 3/7+ CD3-NK1.1+ NKp46+ cells in spleen
	spleen (%)				spleen (%)				spleen (%)				spleen (%)
	WT	IL15-/-			WT	IL15Rα-/-			NKWT	NKΔSTAT5			NKWT	NKΔcFlip
mouse 1	14.1	29.8		mouse 1	5.19	12.6		mouse 1	1.81	2.92		mouse 1	2.83	7.35
mouse 2	14.9	29		mouse 2	5.62	24.5		mouse 2	1.68	2.08		mouse 2	2.35	8.37
mouse 3	18.7	45.5		mouse 3	3.16	9.83		mouse 3	1.85	4.02		mouse 3	2.07	7.59
mouse 4	16.2	34.5		mouse 4	2.98	18.9		mouse 4	2.07	8.33		mouse 4	1.26	6.35
mouse 5	24.7	29.8		mouse 5	7.11	23.4		mouse 5	3.89	11.1		mouse 5	1.83	7.2
mouse 6	18.6	24.4		mouse 6	11.4	20.1		mouse 6	2.73	4.13		mouse 6	1.69	6.44
mouse 7	24.2	18.5		mouse 7	5.87	20.4						mouse 7		8.18
mouse 8	19.2	22.7		mouse 8	16.8	13.3
mouse 9		33.2
mouse 10		28.5
	two-tailed Mann-Whitney test				two-tailed Mann-Whitney test				two-tailed Mann-Whitney test				two-tailed Mann-Whitney test
	p=0,0029				p=0,0019				p=0,0152				p=0,0012
Fig 1E and F		Representative contour plots
		NK development stages
		E spleen
		F bone marrow

## Sheet: Fig 2
Fig 2A	IFN gamma promotor activity (eGFP)
MFI data pooled from two experiments
	DN	SP	DP
GREAT 1	248	640	803
GREAT 2	272	720	862
GREAT 3	298	695	823
GREAT 4	n.d.	705	988
GREAT 5	n.d.	623	876
	nd= nt determined
Fig 2B	TNF alpha mRNA levels in NK development
					Raw Data
	DN	SP	DP				DN	SP	DP
Exp 1	1	0.921569	2.87059		Exp1	TNF mRNA arbitrary units	0.0255	0.0235	0.0732
Exp 2	1	3.04839	2.88387			relative value (related to DN stage)	1	0.921569	2.87059
					Exp2	TNF mRNA arbitrary units	0.0031	0.00945	0.00894
						relative value (related to DN stage)	1	3.04839	2.88387
Fig 2C	Relative mRNA levels of death receptors
TRAIL-R2					Raw data
	DN	SP	DP				TRAIL-R2 (DR5)			FAS (CD95)			TNFR1
Exp 1	1	4.462	4.194				DN	SP	DP	DN	SP	DP	DN	SP	DP
Exp 2	1	2.122	5.836		Exp1	mRNA level (arbitrary units)	0.0099	0.04417	0.04152	0.0002736	0.0001929	7.231e-05	0.1275	0.2524	0.2787
Exp 3	1	1.591	1.017			relative value (related to DN stage)	1	4.46162	4.19394	1	0.705044	0.264291	1	1.97961	2.18588
					Exp2	mRNA level (arbitrary units)	0.002762	0.00586	0.01612	0.003173	0.02344	0.01064	0.0383	0.0616	0.1627
FAS/CD95						relative value (related to DN stage)	1	2.12165	5.83635	1	7.38733	3.35329	1	1.60836	4.24804
	DN	SP	DP		Exp3	mRNA level (arbitrary units)	0.003786	0.006024	0.003852	0.0152	0.02091	0.01217	0.02055	0.04607	0.1187
Exp 1	1	0.705	0.264			relative value (related to DN stage)	1	1.59113	1.01743	1	1.37566	0.800658	1	2.24185	5.77616
Exp 2	1	7.387	3.353
Exp 3	1	1.376	0.801
TNF RI
	DN	SP	DP
Exp 1	1	1.98	2.186
Exp 2	1	1.608	4.248
Exp 3	1	2.242	5.776
Fig 2D	Relative mRNA levels of c-FlipL and c-FlipR in NK development
					Raw Data
c-FlipL	DN	SP	DP				DN	SP	DP
Exp 1	1	1.419	1.873		Exp1	c-FlipL mRNA arbitrary units	0.183	0.2102	0.3427
Exp 2	1	1.485	1.182			relative value (related to DN stage)	1	1.14863	1.87268
					Exp2	c-FlipL mRNA arbitrary units	1.261	1.873	1.49
						relative value (related to DN stage)	1	1.48533	1.1816
c-FlipR	DN	SP	DP				DN	SP	DP
Exp 1	1	0.997	1.072		Exp1	c-FlipR mRNA arbitrary units	7.727	7.701	8.282
Exp 2	1	1.157	1.49			relative value (related to DN stage)	1	0.997	1.072
					Exp2	c-FlipR mRNA arbitrary units	0.4617	0.534	0.6878
						relative value (related to DN stage)	1	1.157	1.49
Fig 2E	In vitro development of NK1.1+ NKp46+ cells (fold induction from d0 to d9)
	NKWT	NKΔcFlip
Exp1	1.2	0.38
Exp2	1.86	1.27
Exp3	8.93
Exp4	0.96	0
Exp5	8.62
		paired two-tailed t test
		p= 0,0181
Fig 2F	Blockade of in vitro NK1.1+ NKp46+ cell development by anti-death receptor ligand antibodies (fold induction from d0 to d9)
	isotype	aFASL	aTRAIL	aTNF
Exp1	0.2478	0.26019	0.51394	2.326
Exp2	0.165	1.2709	1.5391	1.6935
Exp3	1.21743	1.79902	1.08202	2.1402
				paired two-tailed t test
				p=0,0455

## Sheet: Fig 3
Fig 3A-D	Representative dot plots
	ILC analysis NKWT and NKΔc-Flip
Fig 3E	Absolute numbers NKp46+ ILC subsets in SI
	NKΔc-Flip	x103
	CD45+ Lin- NKp46+NK1.1+			CD45+ Lin- NKp46+Tbet+			CD45+ Lin- NKp46+Eomes+			CD45+ Lin- NKp46+RORγt+
	NKWT	NKc-Flip		NKWT	NKc-Flip		NKWT	NKc-Flip		NKWT	NKc-Flip
mouse 1	8.53	30.55		nd	nd		nd	nd		64.96	30.75
mouse 2	2.46	1.81		nd	nd		nd	nd		19.47	23.01
mouse 3	3.48	0.04		20.07	1.94		23.99	7.04		40.1	1.36
mouse 4	3.17	0		8.32	0.97		13.31	3.47		33.09	2.3
mouse 5	10.69	0.52		5.83	0.62		8.72	1.51		13.31	1.26
mouse 6	25.33	0.38		12.39	0.55		16.59	3.58		29.8	1.68
mouse 7	3.24	5.89		0.76	nd		1.34	nd		5.12	9.97
mouse 8	52.03	1.96		nd	4.12		nd	3.29		17.7	1.69
mouse 9	34.32	0.87		nd	1.59		nd	1.04		47.89	0
mouse 10	26.48	0.07		61.36	nd		16.66	0.06		30.81	0.02
mouse 11	nd	2.06		40.95	5.27		13.91	1.25		nd	0.82
	two-tailed Mann-Whitney test			two-tailed Mann-Whitney test			two-tailed Mann-Whitney test			two-tailed Mann-Whitney test
	p=0,0015			p=0,0111			p=0,0059			p=0,0008
	nd= not determined
Fig 3F	Absolute numbers NKp46- ILC subsets in SI
	NKΔc-Flip	x103
	CD45+ Lin- NKp46-RORγt+CD4-			CD45+ Lin- NKp46-RORγt+CD4+			CD45+ Lin- NKp46-GATA3+
	NKWT	NKc-Flip		NKWT	NKc-Flip		NKWT	NKc-Flip
mouse 1	140.26	489.22		16.98	80.78		nd	nd
mouse 2	55.85	406.06		7.08	107.67		nd	nd
mouse 3	77.78	22.01		9.44	3.69		13.7	18.9192
mouse 4	107.03	24.51		12.82	4.59		10.92	11.3607
mouse 5	34.59	62.22		5.26	14.82		9	29.9276
mouse 6	nd	36.46		nd	8.82		23.78	33.7044
mouse 7	16.83	nd		0.87	nd		2.14	nd
mouse 8	nd	75.25		nd	22.1		nd	13.7089
mouse 9	167.17	nd		36.83	nd		32.22	1.51255
mouse 10	89.18	1.14		17.11	0.34		15.77	nd
mouse 11	nd	26.09		nd	5.44		nd	11.8644		nd= not determined
	two-tailed Mann-Whitney test			two-tailed Mann-Whitney test			two-tailed Mann-Whitney test
	p=0,7962			p=0,7304			p=0,7104
Fig 3G	Absolute numbers NKp46+ ILC subsets in SI
	NKΔSTAT5	x103
	CD45+ Lin- NKp46+NK1.1+			CD45+ Lin- NKp46+Eomes+			CD45+ Lin- NKp46+Tbet+			CD45+ Lin- NKp46+RORγt+
	NKWT	NKΔSTAT5		NKWT	NKΔSTAT5		NKWT	NKΔSTAT5		NKWT	NKΔSTAT5
mouse 1	7.71	6.31		13.9733	6.34429		47.9083	nd		35.77	7.99
mouse 2	24.78	0.17		47.2196	1.32042		79.9486	1.51693		106.93	0.14
mouse 3	2.19	1.58		nd	11.826		nd	13.9064		6.72	15.44
mouse 4	9.66	0.67		14.8734	2.59261		19.315	2.69887		38.51	2.89
mouse 5	12.13	1.54		14.2539	1.94453		28.7556	2.3819		18.72	1.62
mouse 6	25.04	1.45		10.7946	1.75634		33.5833	1.7355		23.17	0.63		nd= not determined
	two-tailed Mann-Whitney test			two-tailed Mann-Whitney test			two-tailed Mann-Whitney test			two-tailed Mann-Whitney test
	p=0,0043			p=0,0087			p=0,0079			p=0,0087
Fig 3H	Absolute numbers NKp46- ILC subsets in SI
	NKΔSTAT5	x103
	CD45+ Lin- NKp46-RORγt+CD4-			CD45+ Lin- NKp46-RORγt+CD4+			CD45+ Lin- NKp46-GATA3+
	NKWT	NKΔSTAT5		NKWT	NKΔSTAT5		NKWT	NKΔSTAT5
mouse 1	80.13	77.95		15.43	18.46		48.44	21.51
mouse 2	109.74	nd		12.69	nd		116.92	11.09
mouse 3	4.9	185.48		0.32	47.82		10.23	128.69
mouse 4	44.58	21.32		2.94	3.03		40.75	106.55
mouse 5	57.32	38.69		18.22	18.74		23.05	31.69
mouse 6	69.8	36.23		14.71	16.82		52.25	35.71		nd= not determined
	two-tailed Mann-Whitney test			two-tailed Mann-Whitney test			two-tailed Mann-Whitney test
	p=0,7922			p=0,0823			p=0,8182
Fig 3I	Absolute number NKp46+ Eomes+ in spleen in IL-7R-/- on Rag deficient background
	x103
	CD45+ Lin- NKp46+Eomes+
	Rag-/-	IL-7R-/- x Rag-/-
mouse 1	518.056	662.683
mouse 2	436.771	664.209
mouse 3	128.65	760.89
mouse 4	445.641	500.239
mouse 5	239.48	348.548
mouse 6	361.494	384.185
mouse 7	157.522
	two-tailed Mann-Whitney test
	p=0,0743
Fig 3J	Absolute numbers NKp46+ ILC subsets in SI
	IL-7R-/- x Rag-/-		x103
	CD45+ Lin- NKp46+NK1.1+			CD45+ Lin- NKp46+Eomes+			CD45+ Lin- NKp46+Tbet+			CD45+ Lin- NKp46+RORγt+
	Rag-/-	IL-7R-/- x Rag-/-		Rag-/-	IL-7R-/- x Rag-/-		Rag-/-	IL-7R-/- x Rag-/-		Rag-/-	IL-7R-/- x Rag-/-
mouse 1	69.4393	47.7286		52.9427	34.3545		703.51	84.8035		691.355	38.4386
mouse 2	98.6212	8.3806		nd	34.0994		1062.54	11.9603		942.024	0.8254
mouse 3	54.3294	15.8162		49.7366	27.849		119.525	30.7413		154.63	17.1082
mouse 4	128.527	19.1642		98.2907	21.4569		503.215	19.5449		466.182	2.405
mouse 5	291.674	83.2674		193.635	204.922		1106.8	134.814		1320.35	34.5758
mouse 6	452.53	71.7802		444.938	107.432		1304.9	99.7465		1196.42	17.9451		nd= not determined
	two-tailed Mann-Whitney test			two-tailed Mann-Whitney test			two-tailed Mann-Whitney test			two-tailed Mann-Whitney test
	p=0,026			p=0,1775			p=0,0043			p=0,0022
Fig 3K	Absolute numbers NKp46- ILC subsets in SI
	IL-7R-/- x Rag-/-		x103
	CD45+ Lin- NKp46-RORγt+CD4-			CD45+ Lin- NKp46-RORγt+CD4+			CD45+ Lin- NKp46-GATA3+
	Rag-/-	IL-7R-/- x Rag-/-		Rag-/-	IL-7R-/- x Rag-/-		Rag-/-	IL-7R-/- x Rag-/-
mouse 1	468.536	107.719		28.7167	21.4924		219.386	17.9787
mouse 2	594.821	2.2838		67.2874	0.4011		nd	5.15158
mouse 3	91.2609	109.45		13.0073	17.8353		43.5811	17.1429
mouse 4	293.104	11.7651		45.4876	3.2924		54.4898	2.70894
mouse 5	497.247	88.4855		116.591	21.9826		122.591	10.1946
mouse 6	729.082	34.43		173.065	11.5704		229.126	0.0169755		nd= not determined
	two-tailed Mann-Whitney test			two-tailed Mann-Whitney test			two-tailed Mann-Whitney test
	p=0,0152			p=0,0087			p=0,0043
Fig 3L	Representative contour plots
	ILC analysis Rag-/- and IL-7R-/- x Rag-/-

## Sheet: Fig 4
Fig4A	Acute DSS-colitis, relative weight (%)
	NKc-Flip
	NKWT
day	mouse 1	mouse 2	mouse 3	mouse 4	mouse 5	mouse 6	mouse 7	mouse 8	mouse 9	mouse 10	mouse 11	mouse 12	mouse 13	mouse 14	mouse 15	mouse 16
0	100	100	100	100	100	100	100	100	100	100	100	100	100	100	100	100
2	102.7	103.3	99.08	103.47	106.64	103.17	101.8	104.61	103.86	104.85	102.59	105.69	103.95	102.4	97.4	98.23
3	101.93	103.3	101.84	102.97	108.06	104.52	102.25	106.45	103.86	107.28	104.31	104.74	106.58	105.77	101.3	101.33
5	93.44	98.11	100	102.97	100.95	102.26	104.95	104.61	100.48	104.37	100.86	101.9	102.63	104.33	100.43	100.88
6	88.42	93.87	97.24	104.46	97.63	96.83	103.6	100	100.48	104.37	103.02	102.84	103.51	105.77	100.43	99.12
	NKc-Flip
day	mouse 1	mouse 2	mouse 3	mouse 4	mouse 5	mouse 6	mouse 7	mouse 8	mouse 9	mouse 10	mouse 11	mouse 12	mouse 13	mouse 14	mouse 15	mouse 16
0	100	100	100	100	100	100	100	100	100	100	100	100	100	100	100	100
2	104.11	106.67	97.18	101.88	101.48	102.61	104.98	93.98	104.76	103.08	102.26	104.48	102.16	101.34	103.13	99.12
3	104.57	106.22	94.76	102.82	102.46	100	104.07	92.77	103.9	103.96	100.45	100.9	103.46	101.79	101.17	99.12
5	100.46	97.78	84.68	99.53	95.57	96.52	104.98	87.15	96.54	96.48	89.59	95.52	93.51	99.55	98.83	88.11
6	94.98	97.78	83.87	91.55	84.73	89.57	98.19	81.53	89.61	92.95	84.62	92.83	88.74	97.77	96.88	85.9
	two-tailed Mann-Whitney test
	d5	p= 0,0002
	d6	p<0,0001
Fig 4B	Acute DSS-Colitis, feces consistency score
	NKc-Flip
	NKWT
day	mouse 1	mouse 2	mouse 3	mouse 4	mouse 5	mouse 6	mouse 7	mouse 8	mouse 9	mouse 10	mouse 11	mouse 12	mouse 13	mouse 14	mouse 15	mouse 16
0	0	0	1	2	1	1	1	1	2	2	0	2	1	0	1	1
2	2	2	2	2	2	2	2	2	2	2	2	2	2	2	1	2
3	2	2	2	2	2	2	2	2	2	2	2	2	2	2	2	2
5	3	2	2	0	2	2	1	1	2	2	2	2	2	1	2	2
6	no sample	2	2	0	2	2	1	2	3	2	2	2	2	2	2	2		no sample = no feces sample
	NKc-Flip
day	mouse 1	mouse 2	mouse 3	mouse 4	mouse 5	mouse 6	mouse 7	mouse 8	mouse 9	mouse 10	mouse 11	mouse 12	mouse 13	mouse 14	mouse 15	mouse 16
0	1	0	0	1	1	0	1	1	0	2	0	0	1	1	1	2
2	2	2	3	2	2	2	2	3	2	2	3	2	2	2	2	2
3	2	2	2	2	2	2	2	3	2	2	2	3	2	2	2	2
5	2	2	2	3	2	2	2	3	3	2	3	2	2	2	2	3
6	2	1	3	1	3	2	2	2	2	2	3	2	3	2	3	3
	two-tailed Mann-Whitney test
	d5	p= 0,0201
Fig 4C	Acute DSS-colitis, intestinal bleeding score
	NKc-Flip
	NKWT
day	mouse 1	mouse 2	mouse 3	mouse 4	mouse 5	mouse 6	mouse 7	mouse 8	mouse 9	mouse 10	mouse 11	mouse 12	mouse 13	mouse 14	mouse 15	mouse 16
0	0	0	0	0	1	1	1	1	0	0	0	0	0	0	0	0
2	2	2	0	0	2	2	2	2	2	0	0	0	0	0	0	0
3	2	1	0	0	2	2	2	2	2	0	1	2	0	0	0	0
5	3	2	1	0	2	2	1	1	1	1	2	2	3	0	3	1
6	no sample	3	0	0	2	2	1	2	3	0	0	1	1	0	0	1
	NKc-Flip
day	mouse 1	mouse 2	mouse 3	mouse 4	mouse 5	mouse 6	mouse 7	mouse 8	mouse 9	mouse 10	mouse 11	mouse 12	mouse 13	mouse 14	mouse 15	mouse 16
0	0	0	0	0	1	0	1	1	0	0	0	0	0	0	0	0
2	0	2	2	1	2	2	2	3	1	2	1	2	0	0	1	0
3	2	3	3	2	2	2	2	3	2	2	3	4	3	1	2	2
5	2	3	3	2	2	2	2	2	4	1	3	2	2	1	2	4
6	3	3	2	2	2	2	2	1	1	3	2	0	2	1	2	1
	two-tailed Mann-Whitney test
	d4	p= 0,0001
	d5	p= 0,0359
	d6	p= 0,0470
Fig 4D	Acute DSS-colitis, colitis score
	NKc-Flip
	NKWT
day	mouse 1	mouse 2	mouse 3	mouse 4	mouse 5	mouse 6	mouse 7	mouse 8	mouse 9	mouse 10	mouse 11	mouse 12	mouse 13	mouse 14	mouse 15	mouse 16
0	0	0	1	2	1	1	1	1	2	2	0	2	1	0	1	1
2	4	4	2	2	2	2	2	2	4	2	2	2	2	2	1	2
3	4	3	2	2	4	4	2	2	4	2	3	4	2	2	2	2
5	7	4	3	0	3	4	1	2	3	3	4	4	5	1	5	3
6	no sample	6	2	0	5	4	1	2	6	2	2	3	3	2	2	3
	NKc-Flip
day	mouse 1	mouse 2	mouse 3	mouse 4	mouse 5	mouse 6	mouse 7	mouse 8	mouse 9	mouse 10	mouse 11	mouse 12	mouse 13	mouse 14	mouse 15	mouse 16
0	1	0	0	1	1	0	1	1	0	2	0	0	1	1	1	2
2	2	4	5	3	2	2	2	6	3	4	4	4	2	2	3	2
3	4	5	6	4	3	4	3	6	4	4	5	7	5	3	4	4
5	4	5	8	5	6	3	4	5	7	3	8	4	4	3	4	9
6	6	4	6	3	8	4	5	5	5	6	8	3	7	3	5	6
	two-tailed Mann-Whitney test
	d3	p= 0,0002
	d5	p= 0,0088
	d6	p= 0,0005
Fig 4E	Acute DSS-colitis, specific colon weight (cm)				Fig 4F	Acute DSS-colitis, colon length (cm)
	NKc-Flip					NKc-Flip
	NKWT	NKc-Flip				NKWT	NKc-Flip
mouse 1	31.8667	28.4416			mouse 1	7.5	7.7
mouse 2	35.8333	39.7436			mouse 2	7.2	7.8
mouse 3	27.2414	38.5714			mouse 3	8.7	7
mouse 4	25.7647	40.303			mouse 4	8.5	6.6
mouse 5	33.2467	30.678			mouse 5	7.7	5.9
mouse 6	35.5696	31			mouse 6	7.9	6
mouse 7	27.093	32.8409			mouse 7	8.6	8.8
mouse 8	30.4444	33.4247			mouse 8	9	7.3
mouse 9	35.3521	36.2687			mouse 9	7.1	6.7
mouse 10	35.8667	32.3288			mouse 10	7.5	7.3
mouse 11	34.8276	39.8551			mouse 11	8.7	6.9
mouse 12	28.6585	40.625			mouse 12	8.2	6.4
mouse 13	29.6	37.6471			mouse 13	7.5	6.8
mouse 14	22.8049	36.9231			mouse 14	8.2	6.5
mouse 15	30.6098	41.194			mouse 15	8.2	6.7
mouse 16	33.375	38.0952			mouse 16	8	6.3
	two-tailed Mann-Whitney test					two-tailed Mann-Whitney test
	p=0,0017					p<0,00001
Fig 4I	Representative contour plots for ILC subsets in inflamed colon tissue
Fig 4J	Absolute numbers NKp46+ ILC subsets in inflamed colon tissue													Fig 4K	absolute numbers NKp46- ILC subsets in inflamed colon tissue
	NKΔc-Flip	x103													NKΔc-Flip	x103
	CD45+ Lin- NKp46+NK1.1+			CD45+ Lin- NKp46+Eomes+			CD45+ Lin- NKp46+Tbet+			CD45+ Lin- NKp46+RORγt+				CD45+ Lin- NKp46-RORγt+			CD45+ Lin- NKp46-GATA3+
	NKWT	NKc-Flip		NKWT	NKc-Flip		NKWT	NKc-Flip		NKWT	NKc-Flip			NKWT	NKc-Flip		NKWT	NKc-Flip
mouse 1	3.4182	0.187468		0.685196	0.134775		3.03666	0.328915		1.31859	0.0250172			2.79948	1.20238		5.83974	9.86745
mouse 2	7.29136	0.284777		1.6479	0.248268		5.42641	0.32051		1.41236	0.0892945			2.7005	1.56869		11.0193	5.30113
mouse 3	1.68235	0.574524		0.54337	0.172306		1.62478	1.0032		0.484382	0.103544			1.34362	2.01571		2.70353	12.2911
mouse 4	2.65312	0.590838		1.03858	0.284386		3.65517	1.3499		0.787378	0.222361			1.62611	2.15496		5.01579	18.6355
mouse 5	2.78346	0.353113		2.65865	0.36847		4.16745	1.22347		0.834034	0.206581			3.75148	1.89586		8.68473	10.1598
mouse 6	8.45063	0.490644		7.28214	0.910137		11.9463	1.61142		1.10121	0.347656			5.53889	5.65408		13.3305	25.0725
mouse 7	2.63537	0.248994		3.83724	0.533255		8.53073	2.83387		0.977815	0.199257			4.25295	5.43709		13.3828	27.3103
mouse 8	3.57895	0.0633169		0.677657	0.358608		2.11229	1.6894		0.50819	0.360468			2.80045	0.513431		7.84565	11.0277
	two-tailed Mann-Whitney test			two-tailed Mann-Whitney test			two-tailed Mann-Whitney test			two-tailed Mann-Whitney test				two-tailed Mann-Whitney test			two-tailed Mann-Whitney test
	p=0,0002			p=0,0011			p=0,0011			p=0,0002				p=0,3282			p=0,1049
Fig 4L	Representative contour plots myeloid subsets in inflamed colon tissue
Fig 4M	Frequencies of myeloid subsets (in CD45+ CD11b+ gate) in inflamed colon tissue
	NKΔc-Flip	(%)
	leukocytes isolated from pooled colon tissue (colon from two mice were pooled)
	Ly6C- Monocytes			Ly6Chi Monocytes			Ly6G+ Neutrophils
	NKWT	NKc-Flip		NKWT	NKc-Flip		NKWT	NKc-Flip
pool 1	7.88	14.6		8.11	13.3		nd	33		nd= not determined
pool 2	17.5	12.3		9.97	10.1		32.4	38.3
pool 3	20.3	10.2		11.8	5.57		20.7	21
pool 4	18.3	10.9		11.6	8.38		29.5	41.4
pool 5	8.77	11.9		11.4	15.7		26.8	34
pool 6	10.5	13.3		18.7	21.7		17.8	30.2
pool 7	10.7	9.98		17.9	15.2		16.5	37.1
pool 8	nd	7.68		nd	19.3		nd	35.2
							two-tailed Mann-Whitney test
							p=0,008

## Sheet: Fig 5
Fig 5A	Chronic DSS-colitis, colitis score
	NKΔc-Flip
	NKWT											NKc-Flip														two-tailed Mann-Whitney test
day	mouse 1	mouse 2	mouse 3	mouse 4	mouse 5	mouse 6	mouse 7	mouse 8	mouse 9	mouse 10	mouse 11	mouse 1	mouse 2	mouse 3	mouse 4	mouse 5	mouse 6	mouse 7	mouse 8	mouse 9	mouse 10	mouse 11	mouse 12	mouse 13		day	p-values
0	0	1	0	0	1	0	0	1	0	0	1	0	2	2	0	1	1	1	0	1	0	0	0	0		0
1	1	2	2	1	1	2	2	2	2	1	1	2	2	2	2	2	1	2	2	5	3	2	2	2		1
2	2	2	2	1	2	2	2	3	2	2	2	2	1	2	2	1	3	2	3	5	3	2	2	2		2
3	2	2	1	1	1	2	2	2	5	2	2	3	3	2	4	2	3	2	4	6	4	2	2	2		3
4	3	2	2	2	1	2	2	3	2	3	2	5	5	3	5	4	3	5	5	7	5	5	3	3		4	< 0,0001
5	2	4	2	2	2	3	2	3	3	2	2	5	6	5	7	4	6	5	5	8	4	3	5	4		5	< 0,0001
6	4	3	1	2	0	5	2	3	2	1	2	6	6	4	7	6	7	6	4	5	6	7	3	6		6	< 0,0001
7	4	4	1	2	1	2	1	3	1	1	2	6	8		8	6	5	5	4	6	5	8	3	4		7	< 0,0001
8	2	6	1	0	0	2	2	0	1	0	1	7	5	6	7	8	ns	6	3	5	6	7	2	3		8	< 0,0001
9	2	2	2	2	1	1	0	1	2	2	2	5	6	3	7	8	4	4	2	7	5	6	0	2		9	0.0007
11	2	1	0	1	0	1	1	2	3	1	0	4	3	2	4	3	3	3	2		3	5	0	2		11	0.0014
13	0	2	1	0	0	2	0	1	1	1	1	5	2	4	5	6	2	2	2	4	2	5	1	2		13	< 0,0001
15	0	0	0	1	0	0	0	0	0	1	0	3	1	1	1	4	1	0	2	1	1	3	0	1		15	0.0013
19	0	0	1	1	0	1	1	1	2	0	1	4	2	2	2	3	3	0	2	2	2	2	0	0		19	0.0097
20	2	1	1	2	2	2	1	3	3	2	2	6	3	5	4	3	3	3	5	4	5	4	1	3		20	0.0003
21	2	4	1	1	2	2	2	3	2	2	2	4	4	3	4	5	3	4	5	6	6	3	3	4		21	< 0,0001
22	3	2	2	1	2	2	2	2	3	5	2	6	2	2	6	ns	5	3	5	6	4	4	3	6		22	0.0024
23	4	3	2	2	3	2	4	4	5	2	4	5	5	2	7	5	5	4	3	6	4	4	2	8		23	0.0286
24	5	2	3	2	4	1	2	4	4	3	6	9	5	3	7	6	7	5	5	8	5	4	3	7		24	0.0026
25	6	5	3	3	6	2	1	5	3	ns	4	10	4	5	4	4	6	4	10	9	6	7	5	10		25	0.0131
26	4	2	6	3	ns	2	1	4	3	2	5	10	3	6	8	3	3	5	ns	ns	6	5	7	7		26	0.0085
27	2	2	2	2	3	1	2	6	2	2	5	8	2	3	8	3	2	2	4	5	5	3	5	3		27	0.0309
29	2	0	2	1	3	1	1	3	3	2	3	5	2	3	5	2	1	3	2	5	2	2	4	2		29
30	1	1	2	2	3	2	1	4	1	2	3	5	2	3	4	3	1	4	2	4	2	2	2	2		30
33	1	1	2	1	2	1	0	3	2	2	2	5	2	4	4	2	2	3	2	3	2	2	3	3		33	0.0025
35	1	0	1	0	2	0	0	3	2	1	1	4	2	2	3	2	1	2	2	2	2	1	3	2		35	0.0067
37	0	1	0	0	1	1	1	1	2	1	1	4	0	5	4	2	2	2	2	3	2	1	2	2		37	0.0004
38	1	2	2	2	2	1	1	2	2	2	3	6	4	5	4	4	2	2	6	6	6	3	3	4		38	< 0,0001
39	3	3	1	2	2	5	1	5	3	1	4	7	2	3	6	4	2	4	5	7	6	4	4	5		39	0.0156
40	4	3	2	3	2	4	2	3	4	3	4	7	4	3	6	6	4	2	5	4	5	4	4	5		40	0.0049
41	4	4	1	3	2	1	1	4	3			9	6	3	5	6	4	2	5	6	5	5	5	5		41	0.0006
42	5	3	3	3	5	7	2	4	4	5	5	7	7	7	5	3	4	6	7	5	6	ns	ns			42	0.0308
44	1	2	4	3	6	ns						5	5	3	10	4										44
45	1	2	4	4	4	4						4	4	3	10	4										45
47	1	0	3	2	3	ns						2	4	3	3	ns										47
48	0	1	2	2	2	1						2	2	2	ns	ns										48
49	1	1	2	2	2	2						2	2	2	2	ns										49
	ns = no feces sample						NKWT	preparation of 5 mice at day42											NKc-Flip	one mouse died at d41
																				preparation of 7 mice at d42
Fig 5B	chronic colitis d42, colon length (cm)							Fig 5C	chronic colitis d42, specific colon weight (mg/cm)
	NKΔc-Flip								NKΔc-Flip
	NKWT	NKc-Flip							NKWT	NKc-Flip
mouse 1	7.2	6.2						mouse 1	40.56	51.61
mouse 2	7.9	6.3						mouse 2	38.23	nd
mouse 3	6.8	5.8						mouse 3	55.74	50
mouse 4	7.5	7.2						mouse 4	33.6	45.83
mouse 5	8.3	6						mouse 5	44.94	65.17
mouse 6		6.6						mouse 6		51.21
mouse 7		6.2						mouse 7		53.39		nd= not determined
	two-tailed unpaired t test								two-tailed unpaired t test
	p=0,0024								p=0,0485
Fig 5D	Representative H&E stainings of colon tissue sections
	5-7 mice per group were analyzed
Fig 5E	Histopathology score d42 (mean of proximal, medial and distal colon)							Fig 5F	number of MPO+ cells per 10hpf
	NKΔc-Flip								NKΔc-Flip
	NKWT	NKc-Flip							NKWT	NKc-Flip
mouse 1	1.66667	2.33333						mouse 1	48	94.75
mouse 2	2.66667	2.66667						mouse 2	62	81.25
mouse 3	2.33333	2.66667						mouse 3	62.75	65.25
mouse 4	2	2.66667						mouse 4	27	74.5
mouse 5	2.33333	4						mouse 5	45.75	121.75
mouse 6		4.33333						mouse 6		106
mouse 7		4						mouse 7		77
	two-tailed Mann-Whitney test							two-tailed Mann-Whitney test
	p=0,024							p=0,0025
Fig 5G	Cytokine levels of ex-vivo incubated colon tissue
	normalized to mg colon tissue weight
d3 (upper row)													d10 (lower row)
	NKWT													NKWT
	IL-22	IL-10	IL-12p70	IFNγ	TNF	IL17A	IFN-ß	IL-6	MCP-1	GM-CSF				IL-22	IL-10	IL-12p70	IFNγ	TNF	IL17A	IFN-ß	IL-6	MCP-1	GM-CSF
mouse 1	0.9	0.171961	0	0	0.114706	0	0	146.295	29.1429	2.04804			mouse 1	4.51358	1.81	0.19	0.31	0.28	0.44	0	314.27	144.22	34.06
mouse 2	1.32	0.139236	0.0236667	0.445436	0.0706	0	0	169.626	84.3343	8.03206			mouse 2	1.13587	5.25	0.44	0.74	0.55	0.6	0.18	535.4	545.17	84.81
mouse 3	6.46	0.440543	0.0863725	0.367523	0.403495	0.0311538	0.108224	193.221	235.445	6.86463			mouse 3	1.19697	2.88	0.7	0.28	0.63	0.37	0.38	288.61	200.78	46.16
mouse 4	1.71	0.107391	0	0.0256522	0.0981159	0	0	91.524	19.2645	1.39214			mouse 4	5.18016	25.24	0.65	1.44	2.12	7.27	0.4	519.45	512.12	111.11
mouse 5	4.88	0.221481	0	0	0.426404	0	0	308.31	197.792	13.693			mouse 5	10.6596	7.75	0.45	0.44	0.64	2.09	0.54	546.12	509.44	155.71
mouse 6	9.97	0.551639	0.10274	0.27484	0.318665	0.0254839	0	266.088	243.187	11.9442			mouse 6	10.1457	3.36	0.26	0.35	0.32	1.56	0.09	436	243.85	59.36
mouse 7	5.4	0	0.128889	0	0.149889	0	0	7.95454	3.30631	0			mouse 7	13.6527	0.04	0.02	0	0	0.05	0	125.56	36.12	8.21
mouse 8	5.96	0.234762	0.0557143	0.105333	0.140571	0	0.0404762	134.908	143.437	3.31458			mouse 8	14.6277	5.65	0.26	0.71	0.47	0.79	0.23	401.66	307.03	83.46
mouse 9	1.57	0.115556	0	0.111111	0	0	0	115.779	58.199	4.08889			mouse 9	2.14778	5.69	0.21	0.84	0.53	0.95	0.22	401.42	255.71	55.33
mouse 10	0.95	0.450606	0.0386111	0.0254545	0.333333	0	0	333.225	509.695	6.28886			mouse 10	6.46099	0.39	0.19	0.34	0.14	0.34	0.04	321.28	184.91	32
mouse 11	2.49	0.408202	0.0942857	0.253597	0.421541	0	0	405.941	213.456	11.7704			mouse 11	4.91324	0.69	0.35	1.4	0.16	1.95	0.13	267.75	285.36	159.84
mouse 12	0.49	0.297181	0	0	0.197917	0	0	24.4791	7.87274	1.44032
mouse 13	8.98	1.43185	0.855865	0.325726	0.355556	0.368652	0	197.466	77.9173	8.58193
	NKc-Flip													NKc-Flip
	IL-22	IL-10	IL-12p70	IFNγ	TNF	IL17A	IFN-ß	IL-6	MCP-1	GM-CSF				IL-22	IL-10	IL-12p70	IFNγ	TNF	IL17A	IFN-ß	IL-6	MCP-1	GM-CSF
mouse 1	0.49	0.09	0.0252381	0	0.25209	0	0	190.2	18.3401	1.26751			mouse 1	6.18996	2	0.12	0.12	0.39	0.47	0	327.72	39.17	3.12
mouse 2	6.19	0.18	0.167568	0	0.584848	0.0305405	0	112.026	32.3005	2.49515			mouse 2	4.17046	15.62	0.05	1.17	2.43	1.84	0.03	280.55	82.17	8.53
mouse 3	2.27	0.17	0	0.0265185	0.0395556	0.0362222	0	122.54	106.514	6.02668			mouse 3	2.54211	7.31	0.18	0.88	0.8	4.31	0.2	243.13	199.02	49.37
mouse 4	0.5	0.14	0	0	0.0444444	0	0	190.792	114.071	2.1931			mouse 4	2.18999	7.37	0.16	0.7	0.38	1.27	0	360.04	188.33	69.78
mouse 5	2.42	0.33	0.044011	0.0197143	0.094	0	0	113.554	110.545	1.79476			mouse 5	5.39903	16.24	0.19	2.2	2.66	3.18	0.07	376.55	139.68	37.91
mouse 6	7.45	0.23	0	0.0164228	0	0	0	33.2657	22.5861	0.120244			mouse 6	17.0688	24.14	0.23	4.47	2.4	7.88	0.31	468.42	328.7	43.83
mouse 7	9.72	0.19	0	0	0.146889	0	0	81.9254	37.7057	2.02836			mouse 7	1.19472	1.65	0.04	0.11	0.19	0.07	0.09	176.87	59.11	4.76
mouse 8	1.73	0.25	0.0450667	0	0	0	0	7.77147	4.10246	0.199889			mouse 8	4.71726	11.89	0.11	0.23	0.87	3.65	0.23	207.99	67.26	13.57
mouse 9	4.25	0	0	0	0	0	0	54.0013	30.8596	1.79115			mouse 9	4.0425	6.38	0.14	0.17	0.61	1.1	0	347.66	95.69	11.71
mouse 10	2.2	0.16	0.695333	0	1.27667	0	0	234.593	44.0799	3.87861			mouse 10	3.56757	2.62	0.11	0.13	0.6	1.31	0.03	234.04	91.5	22.89
mouse 11	1.18	0	0	0	0.35	0	0	55.6151	237.536	1.98386			mouse 11	6.70707	4.83	0.2	1.72	0.45	3.66	0.19	437.06	266.25	86.16
mouse 12	5.02	1.03	2.69802	0.549524	0.753175	0.732222	0.529524	73.7274	50.6266	5.70415
																two-tailed Mann Whitney test						two-tailed Mann Whitney tests
				two-tailed Mann Whitney test						two-tailed Mann Whitney test						p=0,003						p=0,0281	p=0,0336
				p=0,0377						p=0,0385
Fig 5H	Number of GM-CSF+ ILCs in inflamed colon tissue
	CD45+ Lin- NKp46+ CD90-			CD45+ Lin- NKp46+ CD90+			CD45+ Lin- NKp46- CD90+
	NKWT	NKc-Flip		NKWT	NKc-Flip		NKWT	NKc-Flip
pool 1	271.014	13.0395		697.3	178.522		1472.44	1392.42
pool 2	239.305	224.656		203.101	89.4335		940.321	1177.66
pool 3	14.2319	110.252		85.3568	55.4583		425.6	817.325
pool 4	188.318	105.838		416.282	191.073		1738.93	1692.47
pool 5	267.126	20.4924		437.354	20.4924		3428.01	1414.35
pool 6	188.301	92.2578		815.115	146.779		4523.86	2133.72
pool 7	309.574	98.4846		737.279	161.967		5641.16	3087.16
	two-tailed Mann-Whitney test			two-tailed Mann-Whitney test			two-tailed Mann-Whitney test
	p=0,0379			p=0,0111			p=0,4557

## Sheet: Fig 6
16S rRNA gene sequencing data have been deposited in the NCBI (Bioproject Database) under the accession number: PRJNA437582
Fig 6A, B and C	Non-metric multidimensional scaling (NMDS) ordination analysis of fecal microbiota composition
Fig 6D and E	Relative abundance of the average microbiome composition (D) before and (E) after DSS administration
	all graphs (Fig 6 A-E) are based on following OTU table
	host_genotype	NKc-Flip	NKWT	NKc-Flip	NKWT	NKWT	NKc-Flip	NKc-Flip	NKWT	NKc-Flip	NKWT	NKc-Flip	NKc-Flip	NKWT	NKWT	NKc-Flip	NKWT	NKc-Flip	NKc-Flip	NKc-Flip	NKWT	NKWT	NKc-Flip	NKc-Flip	NKWT	NKc-Flip	NKWT	NKc-Flip	NKWT	NKWT	NKc-Flip	NKc-Flip	NKWT	NKc-Flip	NKWT	NKc-Flip	NKc-Flip	NKWT	NKWT	NKc-Flip	NKWT	NKc-Flip	NKWT	NKWT	NKc-Flip	NKc-Flip	NKc-Flip
	Treatment	1_before_DSS	1_before_DSS	1_before_DSS	1_before_DSS	1_before_DSS	1_before_DSS	1_before_DSS	1_before_DSS	1_before_DSS	1_before_DSS	1_before_DSS	1_before_DSS	1_before_DSS	1_before_DSS	1_before_DSS	1_before_DSS	1_before_DSS	1_before_DSS	1_before_DSS	1_before_DSS	1_before_DSS	1_before_DSS	1_before_DSS	1_before_DSS	2_after_DSS	2_after_DSS	2_after_DSS	2_after_DSS	2_after_DSS	2_after_DSS	2_after_DSS	2_after_DSS	2_after_DSS	2_after_DSS	2_after_DSS	2_after_DSS	2_after_DSS	2_after_DSS	2_after_DSS	2_after_DSS	2_after_DSS	2_after_DSS	2_after_DSS	2_after_DSS	2_after_DSS	2_after_DSS
#OTU ID	taxonomy / sample ID	2L33	3L33	5L33	6L33	7L33	8L33	9L33	10L33	11L33	12L33	13L33	14L33	15L33	16L33	17L33	19L33	20L33	22L33	23L33	24L33	26L33	28L33	31L33	32L33	35L33	36L33	38L33	39L33	40L33	41L33	42L33	43L33	44L33	45L33	46L33	47L33	48L33	49L33	50L33	52L33	54L33	55L33	56L33	58L33	61L33	62L33
OTU_41	D_0__Bacteria; D_1__Bacteroidetes; D_2__Bacteroidia; D_3__Bacteroidales; D_4__Bacteroidales S24-7 group	3.0	176.0	1.0	22.0	6.0	0.0	30.0	165.0	0.0	94.0	0.0	19.0	7.0	12.0	45.0	45.0	64.0	34.0	27.0	33.0	20.0	23.0	40.0	253.0	1.0	162.0	7.0	17.0	124.0	3.0	221.0	206.0	148.0	34.0	54.0	15.0	203.0	93.0	3.0	126.0	202.0	89.0	134.0	63.0	409.0	230.0
OTU_23	D_0__Bacteria; D_1__Firmicutes; D_2__Clostridia; D_3__Clostridiales; D_4__Lachnospiraceae; D_5__Lachnospiraceae NK4A136 group; Ambiguous_taxa	14.0	309.0	3408.0	918.0	209.0	1443.0	69.0	2422.0	1.0	84.0	1.0	1347.0	435.0	60.0	49.0	479.0	170.0	619.0	194.0	1.0	380.0	139.0	363.0	293.0	3.0	2.0	0.0	1.0	0.0	0.0	1.0	0.0	387.0	0.0	0.0	1.0	2.0	3.0	0.0	2.0	0.0	0.0	1.0	0.0	0.0	1.0
OTU_38	D_0__Bacteria; D_1__Bacteroidetes; D_2__Bacteroidia; D_3__Bacteroidales; D_4__Bacteroidales S24-7 group	182.0	213.0	117.0	142.0	127.0	335.0	406.0	68.0	393.0	68.0	330.0	73.0	82.0	150.0	53.0	586.0	379.0	131.0	326.0	321.0	337.0	321.0	93.0	104.0	0.0	16.0	42.0	69.0	0.0	3.0	19.0	1.0	1.0	18.0	29.0	0.0	0.0	237.0	0.0	0.0	3.0	211.0	154.0	3.0	54.0	82.0
OTU_21	D_0__Bacteria; D_1__Bacteroidetes; D_2__Bacteroidia; D_3__Bacteroidales; D_4__Bacteroidales S24-7 group	2.0	52.0	30.0	318.0	0.0	1.0	235.0	317.0	201.0	15.0	183.0	0.0	249.0	454.0	110.0	397.0	585.0	383.0	569.0	24.0	521.0	789.0	312.0	600.0	1.0	170.0	57.0	615.0	271.0	574.0	18.0	890.0	173.0	108.0	32.0	5.0	333.0	262.0	2.0	66.0	761.0	282.0	397.0	71.0	175.0	65.0
OTU_8	D_0__Bacteria; D_1__Bacteroidetes; D_2__Bacteroidia; D_3__Bacteroidales; D_4__Prevotellaceae; D_5__Prevotella_N6TAC; D_6__MIKIPN6LTAC	0.0	1255.0	1.0	0.0	0.0	2.0	0.0	2192.0	1.0	381.0	0.0	0.0	1.0	0.0	0.0	0.0	1.0	707.0	25.0	0.0	2960.0	0.0	6.0	2514.0	1.0	2618.0	3.0	78.0	0.0	1.0	216.0	1145.0	2698.0	2149.0	865.0	598.0	3073.0	1264.0	1.0	1220.0	795.0	3440.0	2542.0	1.0	0.0	2609.0
OTU_182	D_0__Bacteria; D_1__Firmicutes; D_2__Clostridia; D_3__Clostridiales; D_4__Lachnospiraceae	0.0	4.0	0.0	15.0	0.0	0.0	0.0	56.0	0.0	0.0	0.0	0.0	0.0	0.0	0.0	0.0	8.0	23.0	13.0	0.0	10.0	5.0	1.0	7.0	0.0	7.0	0.0	11.0	8.0	0.0	2.0	42.0	6.0	15.0	1.0	2.0	5.0	49.0	0.0	1.0	21.0	22.0	3.0	21.0	25.0	6.0
OTU_17	D_0__Bacteria; D_1__Firmicutes; D_2__Bacilli; D_3__Lactobacillales; D_4__Lactobacillaceae; D_5__Lactobacillus	649.0	765.0	103.0	183.0	992.0	821.0	1244.0	121.0	456.0	257.0	298.0	814.0	781.0	290.0	169.0	386.0	1586.0	842.0	1444.0	1606.0	2116.0	1172.0	272.0	1857.0	378.0	327.0	67.0	333.0	578.0	52.0	435.0	87.0	223.0	224.0	19.0	507.0	622.0	345.0	393.0	21.0	274.0	861.0	557.0	17.0	1041.0	245.0
OTU_5	D_0__Bacteria; D_1__Bacteroidetes; D_2__Bacteroidia; D_3__Bacteroidales; D_4__Bacteroidales S24-7 group; D_5__Muribaculum; D_6__MIKI.036.Harlan	1385.0	2706.0	1063.0	1102.0	730.0	1542.0	1616.0	1645.0	374.0	292.0	464.0	244.0	1289.0	2042.0	413.0	1477.0	1721.0	1087.0	1605.0	2142.0	731.0	1409.0	459.0	1935.0	0.0	340.0	4.0	2173.0	977.0	13.0	2429.0	217.0	213.0	510.0	39.0	138.0	476.0	592.0	1.0	143.0	212.0	62.0	627.0	83.0	159.0	150.0
OTU_3	D_0__Bacteria; D_1__Bacteroidetes; D_2__Bacteroidia; D_3__Bacteroidales; D_4__Bacteroidales S24-7 group; D_5__Muribaculum; D_6__MIKI.037.Harlan	257.0	95.0	1124.0	1079.0	6.0	1370.0	842.0	671.0	568.0	130.0	1513.0	474.0	2150.0	5055.0	588.0	1874.0	3382.0	2366.0	4574.0	178.0	2503.0	4983.0	847.0	1082.0	2.0	418.0	6.0	4052.0	740.0	655.0	82.0	372.0	117.0	441.0	43.0	10.0	397.0	550.0	2.0	541.0	340.0	795.0	220.0	211.0	123.0	279.0
OTU_78	D_0__Bacteria; D_1__Firmicutes; D_2__Clostridia; D_3__Clostridiales; D_4__Ruminococcaceae	0.0	18.0	2.0	22.0	0.0	0.0	17.0	81.0	91.0	1.0	137.0	36.0	0.0	0.0	2.0	31.0	55.0	40.0	39.0	56.0	12.0	29.0	21.0	20.0	5.0	41.0	6.0	5.0	7.0	32.0	9.0	101.0	28.0	63.0	143.0	4.0	22.0	36.0	3.0	40.0	52.0	46.0	19.0	29.0	11.0	15.0
OTU_88	D_0__Bacteria; D_1__Firmicutes; D_2__Clostridia; D_3__Clostridiales; D_4__Ruminococcaceae; D_5__Ruminiclostridium; D_6__uncultured bacterium	0.0	4.0	0.0	6.0	0.0	0.0	8.0	226.0	0.0	5.0	0.0	0.0	8.0	6.0	0.0	17.0	132.0	77.0	38.0	1.0	10.0	25.0	1.0	38.0	33.0	27.0	9.0	1.0	1.0	48.0	13.0	25.0	10.0	4.0	1.0	1.0	1.0	20.0	6.0	7.0	28.0	14.0	5.0	22.0	0.0	5.0
OTU_34	D_0__Bacteria; D_1__Firmicutes; D_2__Clostridia; D_3__Clostridiales; D_4__Lachnospiraceae; D_5__Roseburia	0.0	312.0	2117.0	536.0	0.0	401.0	9.0	1561.0	0.0	15.0	0.0	0.0	198.0	164.0	0.0	83.0	25.0	4.0	9.0	5.0	0.0	11.0	0.0	154.0	0.0	0.0	0.0	0.0	0.0	0.0	0.0	1.0	0.0	0.0	0.0	0.0	0.0	0.0	0.0	0.0	0.0	0.0	0.0	0.0	0.0	14.0
OTU_66	D_0__Bacteria; D_1__Firmicutes; D_2__Clostridia; D_3__Clostridiales; D_4__Lachnospiraceae; D_5__Lachnospiraceae NK4A136 group; D_6__uncultured bacterium	0.0	74.0	167.0	212.0	12.0	83.0	0.0	639.0	0.0	11.0	0.0	1.0	67.0	26.0	1.0	0.0	71.0	149.0	46.0	0.0	98.0	35.0	1.0	74.0	5.0	260.0	0.0	2.0	1.0	49.0	6.0	1.0	1.0	6.0	0.0	9.0	13.0	60.0	0.0	260.0	0.0	46.0	8.0	1.0	27.0	92.0
OTU_9	D_0__Bacteria; D_1__Firmicutes; D_2__Bacilli; D_3__Lactobacillales; D_4__Lactobacillaceae; D_5__Lactobacillus	50.0	89.0	129.0	69.0	808.0	503.0	661.0	227.0	15.0	14.0	71.0	347.0	587.0	65.0	304.0	349.0	406.0	159.0	195.0	225.0	286.0	1024.0	198.0	800.0	295.0	114.0	516.0	226.0	156.0	244.0	269.0	154.0	299.0	172.0	17.0	3022.0	1323.0	107.0	2145.0	252.0	290.0	544.0	301.0	94.0	3494.0	347.0
OTU_63	D_0__Bacteria; D_1__Firmicutes; D_2__Clostridia; D_3__Clostridiales; D_4__Lachnospiraceae; D_5__uncultured; D_6__uncultured bacterium	47.0	22.0	198.0	66.0	43.0	142.0	3.0	288.0	75.0	12.0	130.0	171.0	0.0	0.0	19.0	38.0	44.0	154.0	50.0	31.0	31.0	11.0	20.0	26.0	1.0	0.0	0.0	1.0	0.0	0.0	0.0	0.0	1.0	0.0	1.0	0.0	0.0	0.0	0.0	1.0	2.0	0.0	0.0	0.0	1.0	0.0
OTU_44	D_0__Bacteria; D_1__Firmicutes; D_2__Clostridia; D_3__Clostridiales; D_4__Lachnospiraceae; D_5__Marvinbryantia; D_6__uncultured bacterium	0.0	16.0	0.0	171.0	1.0	0.0	209.0	397.0	0.0	31.0	0.0	0.0	0.0	0.0	0.0	367.0	636.0	311.0	322.0	191.0	337.0	435.0	0.0	255.0	0.0	0.0	0.0	0.0	0.0	0.0	0.0	0.0	0.0	0.0	0.0	0.0	0.0	0.0	0.0	0.0	0.0	0.0	0.0	0.0	1.0	0.0
OTU_46	D_0__Bacteria; D_1__Firmicutes; D_2__Clostridia; D_3__Clostridiales; D_4__Lachnospiraceae; D_5__uncultured	0.0	93.0	430.0	116.0	1.0	97.0	82.0	238.0	0.0	1.0	0.0	0.0	64.0	59.0	0.0	55.0	148.0	498.0	66.0	41.0	41.0	56.0	1.0	30.0	0.0	37.0	0.0	10.0	31.0	12.0	35.0	116.0	1.0	92.0	83.0	11.0	13.0	534.0	0.0	29.0	87.0	194.0	1.0	16.0	1.0	42.0
OTU_69	D_0__Bacteria; D_1__Firmicutes; D_2__Clostridia; D_3__Clostridiales; D_4__Lachnospiraceae	0.0	30.0	195.0	166.0	1.0	67.0	6.0	191.0	0.0	0.0	0.0	11.0	129.0	153.0	1.0	82.0	56.0	135.0	34.0	9.0	24.0	19.0	206.0	53.0	1.0	0.0	0.0	2.0	158.0	3.0	82.0	11.0	10.0	33.0	12.0	17.0	37.0	154.0	4.0	4.0	19.0	14.0	0.0	253.0	6.0	30.0
OTU_13	D_0__Bacteria; D_1__Bacteroidetes; D_2__Bacteroidia; D_3__Bacteroidales; D_4__Bacteroidales S24-7 group; D_5__Muribaculum; D_6__MIKI.043.Harlan	221.0	535.0	771.0	1152.0	4.0	1167.0	852.0	590.0	479.0	647.0	580.0	611.0	494.0	2.0	723.0	911.0	943.0	500.0	764.0	740.0	851.0	923.0	792.0	862.0	72.0	11.0	49.0	824.0	98.0	312.0	197.0	473.0	229.0	95.0	95.0	28.0	421.0	47.0	0.0	149.0	591.0	123.0	616.0	115.0	8.0	370.0
OTU_68	D_0__Bacteria; D_1__Bacteroidetes; D_2__Bacteroidia; D_3__Bacteroidales; D_4__Bacteroidales S24-7 group; D_5__uncultured bacterium; D_6__uncultured bacterium	15.0	43.0	171.0	32.0	0.0	39.0	7.0	67.0	11.0	27.0	25.0	31.0	6.0	0.0	60.0	0.0	0.0	0.0	0.0	93.0	0.0	0.0	27.0	17.0	3.0	10.0	0.0	154.0	123.0	132.0	38.0	28.0	10.0	5.0	5.0	4.0	73.0	35.0	0.0	40.0	24.0	22.0	20.0	54.0	300.0	4.0
OTU_57	D_0__Bacteria; D_1__Firmicutes; D_2__Clostridia; D_3__Clostridiales; D_4__Lachnospiraceae; D_5__Roseburia	0.0	0.0	0.0	226.0	0.0	0.0	22.0	310.0	0.0	3.0	0.0	0.0	0.0	0.0	0.0	167.0	64.0	232.0	45.0	149.0	2.0	60.0	0.0	38.0	0.0	0.0	0.0	272.0	0.0	0.0	6.0	0.0	0.0	0.0	0.0	0.0	80.0	271.0	0.0	1.0	3.0	104.0	0.0	0.0	268.0	0.0
OTU_79	D_0__Bacteria; D_1__Bacteroidetes; D_2__Bacteroidia; D_3__Bacteroidales; D_4__Porphyromonadaceae; D_5__Parabacteroides; Ambiguous_taxa	76.0	1.0	12.0	4.0	52.0	18.0	7.0	59.0	17.0	2.0	60.0	38.0	70.0	47.0	24.0	40.0	8.0	2.0	9.0	2.0	10.0	5.0	85.0	39.0	8.0	3.0	45.0	4.0	16.0	29.0	9.0	3.0	8.0	7.0	8.0	15.0	1.0	35.0	4.0	31.0	10.0	17.0	24.0	6.0	12.0	4.0
OTU_42	D_0__Bacteria; D_1__Cyanobacteria; D_2__Melainabacteria; D_3__Gastranaerophilales; D_4__uncultured bacterium; D_5__uncultured bacterium; D_6__uncultured bacterium	0.0	52.0	59.0	0.0	0.0	18.0	1.0	179.0	1.0	5.0	0.0	0.0	10.0	27.0	0.0	0.0	0.0	0.0	0.0	0.0	0.0	0.0	0.0	486.0	7.0	149.0	0.0	17.0	12.0	0.0	20.0	78.0	74.0	158.0	445.0	275.0	3.0	42.0	18.0	1.0	25.0	297.0	29.0	5.0	123.0	231.0
OTU_197	D_0__Bacteria; D_1__Firmicutes; D_2__Clostridia; D_3__Clostridiales; D_4__Lachnospiraceae	0.0	5.0	49.0	0.0	0.0	33.0	0.0	77.0	0.0	0.0	0.0	0.0	0.0	0.0	0.0	4.0	0.0	0.0	0.0	0.0	1.0	0.0	0.0	20.0	0.0	0.0	0.0	0.0	0.0	0.0	1.0	0.0	3.0	1.0	0.0	0.0	0.0	4.0	0.0	0.0	3.0	4.0	1.0	0.0	0.0	0.0
OTU_30	D_0__Bacteria; D_1__Bacteroidetes; D_2__Bacteroidia; D_3__Bacteroidales; D_4__Bacteroidales S24-7 group; D_5__Muribaculum; D_6__MIKI.102.Nlrp6	143.0	24.0	17.0	243.0	405.0	84.0	413.0	237.0	44.0	237.0	221.0	614.0	643.0	1.0	860.0	136.0	29.0	172.0	39.0	18.0	129.0	0.0	1546.0	284.0	0.0	185.0	1.0	3.0	151.0	7.0	24.0	74.0	211.0	11.0	2.0	24.0	66.0	34.0	0.0	40.0	68.0	21.0	245.0	0.0	24.0	78.0
OTU_77	D_0__Bacteria; D_1__Firmicutes; D_2__Clostridia; D_3__Clostridiales; D_4__Lachnospiraceae; D_5__[Eubacterium] xylanophilum group; D_6__uncultured bacterium	0.0	4.0	187.0	130.0	0.0	121.0	51.0	186.0	0.0	4.0	1.0	162.0	3.0	0.0	22.0	34.0	162.0	153.0	57.0	6.0	88.0	73.0	46.0	15.0	0.0	0.0	0.0	0.0	0.0	0.0	0.0	0.0	0.0	0.0	0.0	0.0	0.0	0.0	0.0	0.0	0.0	0.0	0.0	0.0	0.0	0.0
OTU_335	D_0__Bacteria; D_1__Firmicutes; D_2__Clostridia; D_3__Clostridiales; D_4__Lachnospiraceae; D_5__Lachnoclostridium	0.0	8.0	0.0	39.0	0.0	1.0	13.0	372.0	0.0	0.0	0.0	51.0	4.0	0.0	14.0	29.0	12.0	48.0	12.0	3.0	9.0	12.0	28.0	43.0	0.0	1.0	0.0	2.0	0.0	1.0	0.0	78.0	12.0	13.0	0.0	0.0	1.0	24.0	0.0	2.0	58.0	56.0	1.0	0.0	1.0	4.0
OTU_264	D_0__Bacteria; D_1__Firmicutes; D_2__Clostridia; D_3__Clostridiales; D_4__Lachnospiraceae; D_5__Lachnospiraceae NK4A136 group; D_6__uncultured bacterium	145.0	301.0	0.0	33.0	7.0	4.0	338.0	364.0	0.0	6.0	0.0	0.0	104.0	22.0	1.0	259.0	452.0	450.0	250.0	247.0	73.0	247.0	0.0	21.0	659.0	231.0	8.0	5.0	7.0	367.0	203.0	3.0	0.0	66.0	88.0	0.0	7.0	136.0	1.0	36.0	105.0	55.0	16.0	99.0	8.0	19.0
OTU_29	D_0__Bacteria; D_1__Bacteroidetes; D_2__Bacteroidia; D_3__Bacteroidales; D_4__Bacteroidales S24-7 group; Ambiguous_taxa; Ambiguous_taxa	0.0	234.0	21.0	63.0	0.0	1.0	1.0	208.0	0.0	44.0	0.0	1.0	0.0	0.0	0.0	0.0	60.0	0.0	0.0	0.0	0.0	0.0	1.0	376.0	355.0	11.0	40.0	1435.0	65.0	0.0	1440.0	260.0	35.0	20.0	8.0	2037.0	277.0	10.0	0.0	22.0	142.0	16.0	56.0	3.0	140.0	25.0
OTU_19	D_0__Bacteria; D_1__Bacteroidetes; D_2__Bacteroidia; D_3__Bacteroidales; D_4__Bacteroidales S24-7 group; D_5__Muribaculum; D_6__MIKI.013.NCI	685.0	667.0	347.0	191.0	616.0	265.0	342.0	647.0	147.0	231.0	221.0	507.0	404.0	0.0	459.0	262.0	111.0	274.0	161.0	176.0	220.0	216.0	860.0	661.0	0.0	303.0	2.0	184.0	126.0	82.0	7.0	436.0	1002.0	32.0	332.0	409.0	196.0	272.0	3.0	241.0	288.0	631.0	1723.0	430.0	1261.0	509.0
OTU_72	D_0__Bacteria; D_1__Firmicutes; D_2__Clostridia; D_3__Clostridiales; D_4__Lachnospiraceae; D_5__Lachnoclostridium; D_6__uncultured bacterium	37.0	24.0	81.0	45.0	1.0	29.0	67.0	123.0	0.0	4.0	0.0	244.0	95.0	1.0	35.0	72.0	288.0	435.0	129.0	15.0	46.0	169.0	104.0	23.0	73.0	37.0	33.0	31.0	39.0	8.0	169.0	109.0	237.0	193.0	77.0	25.0	296.0	639.0	9.0	80.0	136.0	406.0	25.0	459.0	38.0	88.0
OTU_51	D_0__Bacteria; D_1__Proteobacteria; D_2__Deltaproteobacteria; D_3__Desulfovibrionales; D_4__Desulfovibrionaceae; D_5__Desulfovibrio	10.0	1.0	141.0	141.0	20.0	64.0	40.0	137.0	21.0	2.0	39.0	176.0	45.0	15.0	23.0	23.0	208.0	662.0	60.0	14.0	23.0	39.0	82.0	4.0	1.0	86.0	2.0	0.0	17.0	4.0	0.0	1.0	1.0	1.0	0.0	1.0	0.0	2.0	0.0	0.0	0.0	1.0	70.0	56.0	3.0	18.0
OTU_4	D_0__Bacteria; D_1__Firmicutes; D_2__Bacilli; D_3__Lactobacillales; D_4__Lactobacillaceae; D_5__Lactobacillus; D_6__Lactobacillus gasseri	1497.0	1752.0	134.0	342.0	1334.0	628.0	1477.0	250.0	454.0	127.0	361.0	1311.0	1594.0	1045.0	577.0	830.0	3345.0	1805.0	3061.0	1720.0	5072.0	1805.0	378.0	3313.0	8.0	23.0	11.0	231.0	129.0	5.0	230.0	162.0	288.0	23.0	16.0	609.0	447.0	294.0	1.0	6.0	89.0	957.0	676.0	10.0	854.0	75.0
OTU_10	D_0__Bacteria; D_1__Bacteroidetes; D_2__Bacteroidia; D_3__Bacteroidales; D_4__Bacteroidales S24-7 group; D_5__uncultured bacterium; D_6__uncultured bacterium	164.0	497.0	137.0	287.0	624.0	462.0	808.0	435.0	69.0	1419.0	87.0	343.0	535.0	885.0	289.0	1505.0	579.0	406.0	800.0	1729.0	707.0	702.0	426.0	537.0	15.0	15.0	27.0	527.0	125.0	605.0	210.0	312.0	68.0	193.0	751.0	2.0	141.0	3.0	8.0	182.0	352.0	83.0	115.0	28.0	581.0	292.0
OTU_91	D_0__Bacteria; D_1__Bacteroidetes; D_2__Bacteroidia; D_3__Bacteroidales; D_4__Bacteroidales S24-7 group; Ambiguous_taxa; Ambiguous_taxa	8.0	40.0	70.0	18.0	0.0	79.0	2.0	50.0	26.0	16.0	27.0	0.0	14.0	27.0	0.0	0.0	0.0	0.0	0.0	1.0	0.0	0.0	2.0	47.0	320.0	58.0	468.0	126.0	3.0	30.0	24.0	40.0	3.0	35.0	30.0	3.0	41.0	8.0	108.0	11.0	20.0	5.0	27.0	0.0	57.0	41.0
OTU_93	D_0__Bacteria; D_1__Firmicutes; D_2__Clostridia; D_3__Clostridiales; D_4__Lachnospiraceae; D_5__uncultured; D_6__uncultured bacterium	0.0	0.0	0.0	0.0	0.0	0.0	0.0	205.0	0.0	0.0	0.0	0.0	0.0	0.0	1.0	0.0	0.0	27.0	0.0	0.0	8.0	0.0	0.0	41.0	34.0	42.0	22.0	14.0	0.0	2.0	32.0	21.0	0.0	4.0	31.0	0.0	18.0	23.0	2.0	33.0	35.0	5.0	8.0	82.0	1.0	60.0
OTU_187	D_0__Bacteria; D_1__Firmicutes; D_2__Clostridia; D_3__Clostridiales; D_4__Lachnospiraceae; D_5__uncultured; D_6__uncultured bacterium	65.0	0.0	15.0	0.0	11.0	10.0	281.0	174.0	0.0	0.0	0.0	0.0	1.0	0.0	1.0	86.0	605.0	658.0	420.0	34.0	91.0	403.0	0.0	3.0	0.0	1.0	0.0	0.0	0.0	0.0	1.0	1.0	0.0	56.0	5.0	0.0	1.0	0.0	1.0	4.0	3.0	0.0	0.0	0.0	1.0	0.0
OTU_166	D_0__Bacteria; D_1__Firmicutes; D_2__Clostridia; D_3__Clostridiales; D_4__Lachnospiraceae	0.0	9.0	0.0	4.0	0.0	0.0	0.0	36.0	0.0	0.0	0.0	0.0	0.0	0.0	0.0	0.0	0.0	0.0	0.0	1.0	0.0	0.0	0.0	3.0	2.0	13.0	0.0	11.0	13.0	0.0	9.0	86.0	3.0	4.0	10.0	0.0	2.0	7.0	0.0	3.0	50.0	3.0	1.0	1.0	1.0	3.0
OTU_27	D_0__Bacteria; D_1__Bacteroidetes; D_2__Bacteroidia; D_3__Bacteroidales; D_4__Bacteroidales S24-7 group; Ambiguous_taxa; Ambiguous_taxa	45.0	15.0	15.0	37.0	2.0	33.0	28.0	45.0	33.0	0.0	76.0	9.0	33.0	104.0	9.0	50.0	32.0	20.0	20.0	2.0	8.0	22.0	18.0	54.0	398.0	94.0	881.0	2898.0	74.0	28.0	475.0	310.0	26.0	51.0	2.0	290.0	85.0	4.0	3.0	48.0	184.0	71.0	250.0	2.0	44.0	16.0
OTU_142	D_0__Bacteria; D_1__Proteobacteria; D_2__Deltaproteobacteria; D_3__Desulfovibrionales; D_4__Desulfovibrionaceae; D_5__Desulfovibrio; D_6__uncultured Desulfovibrionales bacterium	3.0	3.0	0.0	2.0	0.0	0.0	0.0	7.0	0.0	0.0	0.0	5.0	0.0	0.0	0.0	1.0	7.0	2.0	4.0	0.0	0.0	0.0	0.0	3.0	6.0	6.0	10.0	4.0	4.0	7.0	5.0	11.0	2.0	7.0	35.0	6.0	1.0	23.0	4.0	24.0	13.0	7.0	4.0	60.0	2.0	0.0
OTU_131	D_0__Bacteria; D_1__Firmicutes; D_2__Clostridia; D_3__Clostridiales; D_4__Lachnospiraceae; D_5__Lachnospiraceae NK4A136 group; D_6__uncultured bacterium	0.0	14.0	116.0	30.0	0.0	59.0	14.0	106.0	0.0	2.0	0.0	0.0	0.0	6.0	0.0	24.0	295.0	58.0	91.0	10.0	28.0	18.0	1.0	13.0	59.0	19.0	1.0	4.0	4.0	28.0	11.0	47.0	1.0	16.0	26.0	0.0	26.0	20.0	0.0	3.0	40.0	4.0	3.0	108.0	5.0	7.0
OTU_176	D_0__Bacteria; D_1__Firmicutes; D_2__Clostridia; D_3__Clostridiales; D_4__Ruminococcaceae; D_5__Anaerotruncus; D_6__Anaerotruncus colihominis strain JM415	5.0	2.0	27.0	2.0	2.0	17.0	4.0	10.0	3.0	0.0	7.0	5.0	1.0	5.0	1.0	0.0	3.0	0.0	3.0	3.0	0.0	4.0	4.0	0.0	4.0	6.0	6.0	0.0	0.0	1.0	2.0	0.0	0.0	0.0	0.0	1.0	0.0	1.0	3.0	5.0	0.0	0.0	0.0	6.0	0.0	0.0
OTU_361	D_0__Bacteria; D_1__Firmicutes; D_2__Clostridia; D_3__Clostridiales; D_4__Ruminococcaceae	0.0	18.0	34.0	17.0	0.0	6.0	14.0	71.0	0.0	3.0	0.0	3.0	0.0	0.0	0.0	24.0	37.0	45.0	9.0	8.0	8.0	13.0	4.0	12.0	32.0	16.0	10.0	11.0	2.0	31.0	40.0	103.0	11.0	21.0	47.0	6.0	19.0	26.0	7.0	13.0	40.0	16.0	16.0	31.0	6.0	10.0
OTU_101	D_0__Bacteria; D_1__Firmicutes; D_2__Clostridia; D_3__Clostridiales; D_4__Ruminococcaceae; D_5__Acutalibacter; D_6__Acutalibacter muris strain KB18	0.0	53.0	1.0	0.0	0.0	0.0	0.0	229.0	0.0	3.0	0.0	0.0	0.0	0.0	0.0	0.0	0.0	0.0	0.0	0.0	0.0	0.0	1.0	22.0	27.0	2.0	42.0	0.0	4.0	172.0	0.0	7.0	3.0	8.0	0.0	1.0	8.0	7.0	2.0	0.0	21.0	17.0	0.0	90.0	0.0	17.0
OTU_58	D_0__Bacteria; D_1__Firmicutes; D_2__Clostridia; D_3__Clostridiales; D_4__Lachnospiraceae; D_5__Lachnospiraceae UCG-006; D_6__uncultured bacterium	0.0	2.0	92.0	27.0	0.0	34.0	29.0	28.0	0.0	0.0	0.0	246.0	47.0	0.0	13.0	6.0	101.0	420.0	60.0	4.0	21.0	33.0	138.0	4.0	45.0	5.0	9.0	68.0	10.0	46.0	27.0	49.0	2.0	86.0	15.0	0.0	7.0	21.0	19.0	52.0	39.0	14.0	18.0	26.0	7.0	3.0
OTU_71	D_0__Bacteria; D_1__Firmicutes; D_2__Clostridia; D_3__Clostridiales; D_4__Lachnospiraceae	1.0	56.0	199.0	32.0	0.0	37.0	9.0	89.0	0.0	0.0	0.0	621.0	81.0	21.0	44.0	45.0	21.0	47.0	23.0	5.0	18.0	22.0	117.0	6.0	0.0	1.0	0.0	21.0	15.0	0.0	1.0	8.0	11.0	2.0	0.0	0.0	1.0	180.0	0.0	0.0	7.0	0.0	1.0	39.0	0.0	1.0
OTU_102	D_0__Bacteria; D_1__Firmicutes; D_2__Clostridia; D_3__Clostridiales; D_4__Lachnospiraceae; D_5__Lachnospiraceae NK4A136 group	0.0	10.0	1.0	48.0	0.0	2.0	13.0	66.0	0.0	0.0	0.0	0.0	0.0	0.0	0.0	27.0	82.0	125.0	24.0	4.0	51.0	15.0	0.0	9.0	80.0	104.0	11.0	4.0	8.0	8.0	19.0	14.0	3.0	3.0	5.0	1.0	16.0	16.0	1.0	16.0	25.0	11.0	35.0	55.0	2.0	3.0
OTU_218	D_0__Bacteria; D_1__Firmicutes; D_2__Clostridia; D_3__Clostridiales; D_4__Lachnospiraceae	23.0	2.0	0.0	2.0	0.0	1.0	2.0	21.0	0.0	2.0	0.0	0.0	1.0	0.0	0.0	34.0	4.0	3.0	2.0	3.0	11.0	3.0	0.0	6.0	0.0	1.0	3.0	10.0	0.0	0.0	3.0	11.0	0.0	2.0	0.0	6.0	2.0	2.0	0.0	0.0	12.0	0.0	1.0	1.0	2.0	0.0
OTU_14	D_0__Bacteria; D_1__Bacteroidetes; D_2__Bacteroidia; D_3__Bacteroidales; D_4__Bacteroidales S24-7 group; Ambiguous_taxa; Ambiguous_taxa	1073.0	95.0	435.0	255.0	1203.0	448.0	617.0	83.0	139.0	97.0	202.0	410.0	188.0	143.0	424.0	585.0	457.0	262.0	319.0	83.0	312.0	442.0	450.0	183.0	203.0	91.0	333.0	239.0	328.0	399.0	66.0	301.0	242.0	287.0	55.0	553.0	318.0	334.0	5.0	429.0	160.0	129.0	499.0	320.0	247.0	248.0
OTU_208	D_0__Bacteria; D_1__Bacteroidetes; D_2__Bacteroidia; D_3__Bacteroidales; D_4__Bacteroidales S24-7 group	424.0	457.0	375.0	358.0	252.0	462.0	858.0	180.0	130.0	170.0	382.0	194.0	348.0	153.0	203.0	755.0	403.0	418.0	471.0	443.0	417.0	460.0	332.0	227.0	3.0	189.0	2.0	11.0	260.0	0.0	5.0	336.0	100.0	108.0	5.0	138.0	159.0	57.0	13.0	28.0	278.0	353.0	399.0	6.0	154.0	55.0
OTU_234	D_0__Bacteria; D_1__Bacteroidetes; D_2__Bacteroidia; D_3__Bacteroidales; D_4__Bacteroidales S24-7 group; D_5__uncultured bacterium; D_6__uncultured bacterium	70.0	28.0	64.0	79.0	57.0	90.0	87.0	69.0	49.0	16.0	42.0	64.0	93.0	99.0	31.0	151.0	79.0	131.0	83.0	35.0	116.0	82.0	83.0	100.0	0.0	70.0	0.0	7.0	52.0	54.0	12.0	29.0	32.0	48.0	0.0	13.0	52.0	60.0	0.0	20.0	20.0	44.0	113.0	65.0	142.0	22.0
OTU_12	D_0__Bacteria; D_1__Bacteroidetes; D_2__Bacteroidia; D_3__Bacteroidales; D_4__Bacteroidaceae; D_5__Bacteroides; Ambiguous_taxa	385.0	64.0	500.0	188.0	329.0	587.0	434.0	65.0	877.0	5.0	1709.0	378.0	493.0	946.0	326.0	418.0	480.0	42.0	225.0	54.0	87.0	374.0	906.0	147.0	1249.0	125.0	3198.0	136.0	307.0	286.0	749.0	94.0	412.0	167.0	139.0	2110.0	444.0	170.0	2395.0	369.0	43.0	78.0	246.0	864.0	798.0	1136.0
OTU_80	D_0__Bacteria; D_1__Bacteroidetes; D_2__Bacteroidia; D_3__Bacteroidales; D_4__Rikenellaceae; D_5__Alistipes; Ambiguous_taxa	128.0	33.0	51.0	4.0	33.0	75.0	11.0	42.0	12.0	4.0	45.0	88.0	22.0	109.0	26.0	0.0	2.0	5.0	1.0	2.0	70.0	0.0	132.0	71.0	6.0	37.0	0.0	0.0	13.0	56.0	9.0	14.0	20.0	22.0	11.0	90.0	8.0	52.0	6.0	36.0	9.0	4.0	79.0	78.0	49.0	143.0
OTU_121	D_0__Bacteria; D_1__Firmicutes; D_2__Clostridia; D_3__Clostridiales; D_4__Lachnospiraceae; D_5__uncultured; D_6__uncultured bacterium	0.0	4.0	0.0	12.0	0.0	0.0	5.0	71.0	0.0	0.0	0.0	0.0	0.0	0.0	0.0	27.0	37.0	28.0	11.0	8.0	18.0	10.0	0.0	4.0	0.0	8.0	18.0	7.0	7.0	11.0	0.0	74.0	12.0	53.0	59.0	2.0	13.0	41.0	0.0	18.0	55.0	28.0	39.0	21.0	5.0	7.0
OTU_112	D_0__Bacteria; D_1__Bacteroidetes; D_2__Bacteroidia; D_3__Bacteroidales; D_4__Rikenellaceae; D_5__Alistipes	15.0	27.0	44.0	23.0	6.0	29.0	13.0	30.0	1.0	4.0	4.0	5.0	13.0	41.0	9.0	26.0	30.0	22.0	11.0	7.0	11.0	11.0	10.0	18.0	0.0	10.0	3.0	30.0	12.0	5.0	2.0	22.0	4.0	0.0	7.0	6.0	15.0	3.0	0.0	3.0	16.0	14.0	24.0	2.0	27.0	4.0
OTU_360	D_0__Bacteria; D_1__Firmicutes; D_2__Negativicutes; D_3__Selenomonadales; D_4__Veillonellaceae; D_5__Veillonella; Ambiguous_taxa	0.0	1.0	0.0	0.0	0.0	0.0	0.0	4.0	3.0	1.0	0.0	0.0	0.0	0.0	0.0	0.0	0.0	0.0	0.0	0.0	0.0	0.0	0.0	0.0	0.0	0.0	0.0	0.0	0.0	0.0	0.0	0.0	0.0	0.0	0.0	0.0	0.0	0.0	0.0	0.0	0.0	0.0	0.0	0.0	0.0	0.0
OTU_110	D_0__Bacteria; D_1__Firmicutes; D_2__Clostridia; D_3__Clostridiales; D_4__Ruminococcaceae; D_5__Intestinimonas; D_6__uncultured bacterium	0.0	4.0	0.0	30.0	0.0	0.0	46.0	9.0	2.0	0.0	1.0	22.0	2.0	0.0	1.0	68.0	1.0	10.0	1.0	38.0	1.0	0.0	22.0	3.0	57.0	35.0	28.0	31.0	14.0	123.0	60.0	65.0	31.0	20.0	19.0	3.0	18.0	28.0	8.0	30.0	45.0	49.0	41.0	72.0	15.0	10.0
OTU_271	D_0__Bacteria; D_1__Firmicutes; D_2__Clostridia; D_3__Clostridiales; D_4__Lachnospiraceae	0.0	0.0	0.0	0.0	0.0	0.0	0.0	8.0	0.0	0.0	1.0	0.0	0.0	0.0	0.0	0.0	3.0	4.0	2.0	0.0	0.0	2.0	0.0	2.0	0.0	0.0	0.0	0.0	0.0	0.0	0.0	11.0	2.0	0.0	0.0	0.0	0.0	0.0	0.0	0.0	10.0	0.0	3.0	0.0	0.0	0.0
OTU_18	D_0__Bacteria; D_1__Bacteroidetes; D_2__Bacteroidia; D_3__Bacteroidales; D_4__Bacteroidaceae; D_5__Bacteroides	37.0	59.0	0.0	0.0	52.0	1.0	99.0	57.0	2.0	18.0	0.0	33.0	0.0	7.0	32.0	119.0	46.0	9.0	38.0	16.0	17.0	79.0	127.0	107.0	931.0	120.0	0.0	195.0	193.0	2234.0	196.0	22.0	43.0	35.0	83.0	2810.0	53.0	236.0	351.0	350.0	28.0	103.0	35.0	307.0	130.0	376.0
OTU_249	D_0__Bacteria; D_1__Firmicutes; D_2__Clostridia; D_3__Clostridiales; D_4__Ruminococcaceae; D_5__Anaerotruncus; Ambiguous_taxa	0.0	1.0	0.0	0.0	0.0	0.0	0.0	30.0	0.0	0.0	0.0	0.0	0.0	0.0	0.0	0.0	0.0	8.0	0.0	0.0	2.0	0.0	1.0	1.0	0.0	0.0	0.0	5.0	0.0	0.0	1.0	11.0	2.0	4.0	2.0	0.0	3.0	25.0	0.0	0.0	10.0	0.0	1.0	11.0	2.0	0.0
OTU_206	D_0__Bacteria; D_1__Actinobacteria; D_2__Coriobacteriia; D_3__Coriobacteriales; D_4__Coriobacteriaceae	0.0	5.0	0.0	2.0	0.0	0.0	0.0	10.0	0.0	12.0	0.0	0.0	0.0	0.0	0.0	0.0	2.0	0.0	0.0	0.0	0.0	0.0	0.0	6.0	3.0	2.0	0.0	2.0	0.0	2.0	5.0	0.0	3.0	7.0	1.0	4.0	1.0	2.0	0.0	0.0	2.0	20.0	6.0	3.0	7.0	1.0
OTU_70	D_0__Bacteria; D_1__Bacteroidetes; D_2__Bacteroidia; D_3__Bacteroidales; D_4__Bacteroidales S24-7 group; D_5__uncultured bacterium; D_6__uncultured bacterium	0.0	34.0	3.0	44.0	0.0	0.0	0.0	43.0	0.0	7.0	0.0	0.0	0.0	0.0	0.0	0.0	15.0	0.0	0.0	0.0	0.0	0.0	0.0	32.0	0.0	15.0	0.0	102.0	54.0	14.0	30.0	62.0	42.0	25.0	34.0	328.0	82.0	50.0	0.0	56.0	71.0	44.0	67.0	15.0	157.0	32.0
OTU_202	D_0__Bacteria; D_1__Firmicutes; D_2__Clostridia; D_3__Clostridiales; D_4__Lachnospiraceae; D_5__uncultured; D_6__uncultured bacterium	0.0	2.0	0.0	13.0	0.0	0.0	1.0	28.0	0.0	0.0	0.0	0.0	0.0	0.0	0.0	6.0	7.0	11.0	6.0	1.0	11.0	6.0	0.0	8.0	0.0	0.0	0.0	1.0	4.0	0.0	0.0	11.0	11.0	2.0	15.0	9.0	0.0	0.0	0.0	0.0	7.0	0.0	0.0	0.0	8.0	4.0
OTU_422	D_0__Bacteria; D_1__Firmicutes; D_2__Clostridia; D_3__Clostridiales; D_4__Lachnospiraceae; D_5__Coprococcus 1; D_6__uncultured bacterium	0.0	0.0	0.0	2.0	0.0	0.0	0.0	23.0	0.0	0.0	0.0	0.0	23.0	11.0	0.0	0.0	0.0	5.0	0.0	0.0	3.0	0.0	2.0	0.0	2.0	7.0	1.0	5.0	1.0	3.0	7.0	17.0	21.0	19.0	16.0	1.0	10.0	96.0	0.0	1.0	16.0	11.0	10.0	11.0	4.0	4.0
OTU_118	D_0__Bacteria; D_1__Firmicutes; D_2__Clostridia; D_3__Clostridiales; D_4__Lachnospiraceae; D_5__uncultured	0.0	7.0	0.0	25.0	0.0	0.0	6.0	30.0	0.0	0.0	0.0	0.0	0.0	0.0	0.0	14.0	44.0	42.0	6.0	2.0	21.0	5.0	0.0	3.0	0.0	5.0	0.0	4.0	13.0	2.0	9.0	140.0	5.0	8.0	5.0	0.0	38.0	153.0	1.0	5.0	100.0	9.0	0.0	88.0	5.0	3.0
OTU_288	D_0__Bacteria; D_1__Firmicutes; D_2__Clostridia; D_3__Clostridiales; D_4__Lachnospiraceae	0.0	20.0	0.0	15.0	0.0	0.0	9.0	70.0	0.0	7.0	0.0	174.0	4.0	0.0	7.0	16.0	5.0	15.0	2.0	26.0	30.0	1.0	57.0	4.0	0.0	2.0	0.0	0.0	0.0	0.0	5.0	0.0	0.0	0.0	0.0	4.0	0.0	3.0	1.0	3.0	0.0	1.0	0.0	0.0	0.0	0.0
OTU_106	D_0__Bacteria; D_1__Firmicutes; D_2__Clostridia; D_3__Clostridiales; D_4__Lachnospiraceae; D_5__mouse gut metagenome; D_6__mouse gut metagenome	0.0	33.0	120.0	67.0	0.0	32.0	23.0	52.0	0.0	2.0	0.0	0.0	0.0	0.0	0.0	9.0	44.0	198.0	14.0	10.0	41.0	10.0	0.0	15.0	1.0	0.0	0.0	9.0	12.0	2.0	3.0	0.0	2.0	11.0	18.0	0.0	1.0	37.0	4.0	4.0	2.0	50.0	0.0	67.0	9.0	17.0
OTU_98	D_0__Bacteria; D_1__Actinobacteria; D_2__Coriobacteriia; D_3__Coriobacteriales; D_4__Coriobacteriaceae; D_5__Enterorhabdus; D_6__uncultured bacterium	37.0	19.0	9.0	21.0	34.0	22.0	19.0	13.0	6.0	2.0	37.0	29.0	40.0	22.0	18.0	17.0	38.0	19.0	17.0	4.0	40.0	36.0	45.0	12.0	0.0	2.0	0.0	17.0	4.0	5.0	13.0	6.0	5.0	16.0	4.0	3.0	1.0	9.0	0.0	8.0	2.0	5.0	26.0	19.0	18.0	10.0
OTU_161	D_0__Bacteria; D_1__Firmicutes; D_2__Clostridia; D_3__Clostridiales; D_4__Lachnospiraceae; D_5__Marvinbryantia; Ambiguous_taxa	58.0	29.0	0.0	21.0	26.0	0.0	6.0	21.0	0.0	7.0	0.0	0.0	0.0	0.0	0.0	1.0	0.0	38.0	0.0	5.0	51.0	0.0	0.0	44.0	5.0	0.0	6.0	24.0	0.0	3.0	0.0	6.0	0.0	23.0	2.0	21.0	15.0	2.0	5.0	1.0	2.0	5.0	2.0	1.0	3.0	1.0
OTU_52	D_0__Bacteria; D_1__Bacteroidetes; D_2__Bacteroidia; D_3__Bacteroidales; D_4__Bacteroidales S24-7 group; Ambiguous_taxa; Ambiguous_taxa	0.0	13.0	7.0	23.0	0.0	0.0	0.0	32.0	0.0	37.0	0.0	123.0	106.0	221.0	126.0	0.0	1.0	16.0	6.0	1.0	29.0	1.0	153.0	38.0	142.0	558.0	13.0	2.0	8.0	392.0	36.0	50.0	95.0	243.0	90.0	7.0	46.0	95.0	6.0	375.0	60.0	66.0	165.0	77.0	148.0	227.0
OTU_60	D_0__Bacteria; D_1__Bacteroidetes; D_2__Bacteroidia; D_3__Bacteroidales; D_4__Bacteroidaceae; D_5__Bacteroides; Ambiguous_taxa	0.0	530.0	0.0	0.0	0.0	0.0	0.0	18.0	0.0	0.0	0.0	0.0	188.0	233.0	2.0	1.0	0.0	0.0	0.0	0.0	1.0	0.0	2.0	1.0	0.0	30.0	11.0	0.0	0.0	0.0	0.0	258.0	11.0	18.0	47.0	0.0	342.0	45.0	0.0	38.0	184.0	22.0	0.0	0.0	0.0	61.0
OTU_178	D_0__Bacteria; D_1__Firmicutes; D_2__Clostridia; D_3__Clostridiales; D_4__Clostridiales vadinBB60 group; Ambiguous_taxa; Ambiguous_taxa	0.0	1.0	0.0	0.0	0.0	0.0	33.0	17.0	0.0	0.0	0.0	0.0	0.0	0.0	0.0	14.0	1.0	1.0	1.0	0.0	1.0	3.0	0.0	2.0	0.0	35.0	10.0	18.0	2.0	16.0	4.0	10.0	1.0	5.0	38.0	0.0	3.0	1.0	2.0	10.0	8.0	0.0	0.0	77.0	1.0	29.0
OTU_116	D_0__Bacteria; D_1__Firmicutes; D_2__Clostridia; D_3__Clostridiales; D_4__Ruminococcaceae; D_5__Ruminococcaceae UCG-013	0.0	4.0	1.0	10.0	0.0	1.0	1.0	3.0	0.0	0.0	1.0	0.0	0.0	0.0	0.0	0.0	0.0	1.0	3.0	0.0	1.0	0.0	0.0	0.0	0.0	132.0	1.0	1.0	112.0	1.0	1.0	1.0	138.0	1.0	0.0	1.0	72.0	41.0	2.0	10.0	0.0	8.0	19.0	145.0	43.0	0.0
OTU_133	D_0__Bacteria; D_1__Saccharibacteria; D_2__Unknown Class; D_3__Unknown Order; D_4__Unknown Family; D_5__Candidatus Saccharimonas; D_6__uncultured bacterium	0.0	0.0	0.0	0.0	0.0	0.0	0.0	7.0	0.0	1.0	0.0	0.0	0.0	0.0	0.0	0.0	3.0	1.0	1.0	0.0	6.0	8.0	0.0	12.0	14.0	19.0	0.0	1.0	12.0	22.0	7.0	13.0	12.0	68.0	37.0	1.0	56.0	28.0	0.0	22.0	16.0	156.0	63.0	3.0	65.0	56.0
OTU_35	D_0__Bacteria; D_1__Bacteroidetes; D_2__Bacteroidia; D_3__Bacteroidales; D_4__Bacteroidales S24-7 group; D_5__uncultured bacterium; D_6__uncultured bacterium	0.0	26.0	0.0	1.0	0.0	0.0	0.0	11.0	0.0	0.0	0.0	0.0	1.0	0.0	0.0	0.0	42.0	1.0	0.0	0.0	0.0	0.0	5.0	29.0	0.0	0.0	0.0	0.0	0.0	0.0	0.0	1287.0	1490.0	24.0	117.0	158.0	732.0	2.0	0.0	0.0	1218.0	1.0	803.0	0.0	0.0	86.0
OTU_104	D_0__Bacteria; D_1__Proteobacteria; D_2__Deltaproteobacteria; D_3__Desulfovibrionales; D_4__Desulfovibrionaceae; D_5__Bilophila; D_6__uncultured bacterium	9.0	1.0	46.0	5.0	0.0	15.0	1.0	64.0	2.0	1.0	4.0	10.0	1.0	3.0	1.0	0.0	1.0	13.0	2.0	3.0	4.0	2.0	7.0	2.0	1.0	4.0	3.0	1.0	1.0	17.0	3.0	102.0	12.0	16.0	58.0	1.0	4.0	130.0	0.0	39.0	53.0	6.0	1.0	68.0	6.0	1.0
OTU_123	D_0__Bacteria; D_1__Firmicutes; D_2__Clostridia; D_3__Clostridiales; D_4__Lachnospiraceae	0.0	1.0	13.0	2.0	23.0	11.0	5.0	8.0	0.0	0.0	2.0	0.0	0.0	0.0	0.0	5.0	29.0	51.0	9.0	2.0	7.0	5.0	1.0	6.0	1.0	8.0	0.0	5.0	0.0	13.0	0.0	196.0	41.0	32.0	3.0	0.0	12.0	3.0	3.0	3.0	162.0	39.0	4.0	43.0	0.0	1.0
OTU_280	D_0__Bacteria; D_1__Firmicutes; D_2__Clostridia; D_3__Clostridiales; D_4__Clostridiales vadinBB60 group; D_5__uncultured bacterium; D_6__uncultured bacterium	0.0	2.0	0.0	0.0	0.0	0.0	0.0	3.0	0.0	0.0	0.0	0.0	0.0	0.0	0.0	0.0	0.0	0.0	0.0	0.0	0.0	0.0	0.0	3.0	0.0	0.0	0.0	3.0	0.0	0.0	0.0	1.0	0.0	2.0	11.0	0.0	1.0	1.0	0.0	3.0	4.0	0.0	0.0	7.0	0.0	4.0
OTU_111	D_0__Bacteria; D_1__Firmicutes; D_2__Clostridia; D_3__Clostridiales; D_4__Ruminococcaceae; D_5__Ruminiclostridium; D_6__uncultured bacterium	0.0	12.0	0.0	10.0	0.0	0.0	0.0	8.0	0.0	0.0	1.0	0.0	0.0	0.0	0.0	0.0	0.0	27.0	0.0	0.0	33.0	0.0	0.0	4.0	13.0	12.0	4.0	9.0	11.0	27.0	3.0	91.0	160.0	23.0	3.0	0.0	58.0	34.0	0.0	47.0	72.0	10.0	4.0	626.0	21.0	47.0
OTU_127	D_0__Bacteria; D_1__Firmicutes; D_2__Clostridia; D_3__Clostridiales; D_4__Lachnospiraceae	0.0	7.0	0.0	27.0	0.0	0.0	40.0	50.0	0.0	5.0	0.0	0.0	0.0	0.0	0.0	9.0	77.0	37.0	49.0	19.0	37.0	30.0	0.0	2.0	6.0	7.0	4.0	5.0	3.0	4.0	5.0	3.0	3.0	0.0	0.0	0.0	7.0	14.0	0.0	19.0	4.0	3.0	13.0	0.0	14.0	0.0
OTU_184	D_0__Bacteria; D_1__Firmicutes; D_2__Clostridia; D_3__Clostridiales; D_4__Ruminococcaceae; D_5__Anaerotruncus; D_6__uncultured bacterium	0.0	7.0	29.0	6.0	0.0	7.0	2.0	22.0	0.0	1.0	0.0	0.0	0.0	0.0	0.0	4.0	0.0	10.0	0.0	6.0	5.0	0.0	0.0	2.0	0.0	6.0	0.0	1.0	0.0	3.0	0.0	0.0	0.0	2.0	0.0	0.0	1.0	101.0	0.0	9.0	1.0	10.0	1.0	8.0	2.0	3.0
OTU_195	D_0__Bacteria; D_1__Firmicutes; D_2__Erysipelotrichia; D_3__Erysipelotrichales; D_4__Erysipelotrichaceae; D_5__uncultured; Ambiguous_taxa	0.0	0.0	0.0	0.0	0.0	0.0	3.0	21.0	0.0	1.0	0.0	0.0	0.0	0.0	0.0	24.0	7.0	6.0	4.0	1.0	32.0	22.0	0.0	9.0	0.0	0.0	0.0	0.0	0.0	0.0	0.0	0.0	0.0	0.0	0.0	0.0	0.0	0.0	0.0	2.0	0.0	0.0	0.0	20.0	0.0	0.0
OTU_224	D_0__Bacteria; D_1__Firmicutes; D_2__Clostridia; D_3__Clostridiales; D_4__Lachnospiraceae; D_5__uncultured; Ambiguous_taxa	0.0	1.0	0.0	0.0	0.0	0.0	0.0	27.0	0.0	5.0	0.0	0.0	0.0	0.0	0.0	0.0	0.0	7.0	0.0	0.0	16.0	0.0	0.0	3.0	0.0	5.0	1.0	0.0	0.0	4.0	0.0	1.0	0.0	10.0	0.0	0.0	0.0	11.0	0.0	23.0	2.0	5.0	7.0	2.0	5.0	4.0
OTU_33	D_0__Bacteria; D_1__Bacteroidetes; D_2__Bacteroidia; D_3__Bacteroidales; D_4__Rikenellaceae; D_5__Alistipes; Ambiguous_taxa	0.0	23.0	308.0	50.0	1.0	167.0	115.0	1.0	51.0	0.0	102.0	2.0	68.0	27.0	1.0	68.0	42.0	42.0	76.0	19.0	4.0	45.0	1.0	2.0	0.0	165.0	1.0	51.0	192.0	5.0	7.0	50.0	124.0	1049.0	872.0	2.0	231.0	1274.0	1.0	246.0	47.0	520.0	89.0	52.0	477.0	16.0
OTU_235	D_0__Bacteria; D_1__Firmicutes; D_2__Bacilli; D_3__Lactobacillales; D_4__Enterococcaceae	44.0	1.0	3.0	0.0	25.0	11.0	4.0	3.0	6.0	0.0	13.0	10.0	19.0	18.0	27.0	0.0	3.0	1.0	2.0	0.0	1.0	0.0	14.0	0.0	0.0	0.0	0.0	1.0	0.0	2.0	0.0	1.0	0.0	0.0	1.0	7.0	0.0	1.0	135.0	0.0	0.0	0.0	0.0	3.0	4.0	1.0
OTU_85	D_0__Bacteria; D_1__Bacteroidetes; D_2__Bacteroidia; D_3__Bacteroidales; D_4__Bacteroidaceae; D_5__Bacteroides	2.0	0.0	5.0	0.0	3.0	12.0	2.0	8.0	16.0	0.0	28.0	18.0	0.0	0.0	19.0	0.0	3.0	0.0	2.0	1.0	0.0	0.0	72.0	9.0	79.0	3.0	290.0	45.0	9.0	40.0	50.0	8.0	29.0	0.0	1.0	47.0	1.0	0.0	35.0	4.0	2.0	1.0	4.0	4.0	17.0	6.0
OTU_236	D_0__Bacteria; D_1__Firmicutes; D_2__Clostridia; D_3__Clostridiales; D_4__Lachnospiraceae; D_5__uncultured; Ambiguous_taxa	0.0	1.0	0.0	0.0	0.0	0.0	0.0	14.0	0.0	0.0	0.0	0.0	0.0	0.0	0.0	0.0	0.0	0.0	0.0	0.0	0.0	0.0	0.0	4.0	0.0	5.0	0.0	14.0	0.0	0.0	0.0	7.0	4.0	2.0	0.0	1.0	0.0	1.0	0.0	0.0	7.0	0.0	1.0	9.0	0.0	1.0
OTU_74	D_0__Bacteria; D_1__Firmicutes; D_2__Clostridia; D_3__Clostridiales; D_4__Peptococcaceae; D_5__uncultured	0.0	4.0	31.0	18.0	0.0	19.0	3.0	31.0	6.0	0.0	16.0	0.0	0.0	0.0	0.0	11.0	28.0	26.0	8.0	2.0	14.0	10.0	1.0	2.0	11.0	46.0	13.0	4.0	11.0	21.0	15.0	96.0	11.0	43.0	47.0	6.0	13.0	129.0	15.0	46.0	74.0	25.0	48.0	116.0	6.0	15.0
OTU_255	D_0__Bacteria; D_1__Firmicutes; D_2__Clostridia; D_3__Clostridiales; D_4__Lachnospiraceae	0.0	0.0	0.0	7.0	0.0	0.0	2.0	7.0	0.0	0.0	0.0	0.0	0.0	0.0	0.0	16.0	12.0	10.0	9.0	0.0	2.0	1.0	0.0	4.0	0.0	0.0	0.0	0.0	1.0	0.0	0.0	0.0	0.0	5.0	0.0	1.0	0.0	0.0	0.0	0.0	0.0	0.0	11.0	1.0	0.0	0.0
OTU_39	D_0__Bacteria; D_1__Proteobacteria; D_2__Gammaproteobacteria; D_3__Enterobacteriales; D_4__Enterobacteriaceae; D_5__Escherichia-Shigella; Ambiguous_taxa	16.0	0.0	0.0	0.0	6.0	6.0	2.0	1.0	9.0	2.0	77.0	0.0	0.0	1.0	4.0	0.0	0.0	0.0	0.0	0.0	0.0	0.0	10.0	0.0	40.0	9.0	20.0	0.0	1.0	65.0	1.0	0.0	0.0	0.0	0.0	13.0	0.0	0.0	2589.0	1.0	0.0	4.0	0.0	0.0	0.0	0.0
OTU_55	D_0__Bacteria; D_1__Proteobacteria; D_2__Epsilonproteobacteria; D_3__Campylobacterales; D_4__Helicobacteraceae; D_5__Helicobacter; Ambiguous_taxa	9.0	83.0	5.0	0.0	5.0	1.0	57.0	8.0	24.0	0.0	43.0	4.0	8.0	12.0	27.0	21.0	34.0	18.0	25.0	10.0	6.0	59.0	16.0	10.0	25.0	42.0	11.0	6.0	30.0	22.0	64.0	76.0	42.0	54.0	68.0	45.0	25.0	27.0	26.0	58.0	53.0	35.0	2.0	152.0	11.0	77.0
OTU_233	D_0__Bacteria; D_1__Firmicutes; D_2__Clostridia; D_3__Clostridiales; D_4__Ruminococcaceae; D_5__Ruminiclostridium 5; Ambiguous_taxa	0.0	1.0	0.0	2.0	0.0	0.0	0.0	3.0	0.0	0.0	0.0	0.0	0.0	1.0	0.0	2.0	0.0	4.0	0.0	0.0	2.0	0.0	0.0	0.0	0.0	3.0	2.0	2.0	0.0	0.0	2.0	13.0	2.0	2.0	2.0	0.0	0.0	4.0	2.0	2.0	8.0	3.0	9.0	9.0	1.0	3.0
OTU_426	D_0__Bacteria; D_1__Actinobacteria; D_2__Coriobacteriia; D_3__Coriobacteriales; D_4__Coriobacteriaceae; D_5__Enterorhabdus; D_6__mouse gut metagenome	20.0	3.0	5.0	12.0	23.0	4.0	12.0	10.0	2.0	1.0	11.0	7.0	16.0	1.0	10.0	24.0	43.0	19.0	13.0	2.0	36.0	38.0	11.0	11.0	5.0	1.0	5.0	12.0	4.0	2.0	18.0	0.0	2.0	7.0	8.0	23.0	6.0	2.0	6.0	3.0	1.0	13.0	18.0	5.0	36.0	16.0
OTU_269	D_0__Bacteria; D_1__Firmicutes; D_2__Clostridia; D_3__Clostridiales; D_4__Lachnospiraceae	0.0	3.0	0.0	6.0	0.0	0.0	0.0	6.0	0.0	1.0	0.0	0.0	0.0	0.0	0.0	0.0	5.0	2.0	2.0	0.0	1.0	0.0	0.0	1.0	0.0	0.0	0.0	2.0	0.0	0.0	0.0	0.0	0.0	2.0	0.0	0.0	0.0	0.0	0.0	0.0	0.0	0.0	9.0	0.0	0.0	1.0
OTU_229	D_0__Bacteria; D_1__Firmicutes; D_2__Clostridia; D_3__Clostridiales; D_4__Ruminococcaceae; D_5__Anaerotruncus; D_6__uncultured bacterium	0.0	3.0	23.0	5.0	0.0	12.0	0.0	18.0	0.0	0.0	0.0	0.0	0.0	0.0	0.0	1.0	0.0	5.0	2.0	0.0	4.0	0.0	0.0	3.0	0.0	3.0	0.0	2.0	2.0	1.0	4.0	11.0	3.0	0.0	7.0	0.0	3.0	1.0	0.0	2.0	13.0	1.0	1.0	0.0	0.0	0.0
OTU_185	D_0__Bacteria; D_1__Firmicutes; D_2__Clostridia; D_3__Clostridiales; D_4__Lachnospiraceae	0.0	7.0	0.0	3.0	0.0	1.0	12.0	9.0	0.0	0.0	0.0	0.0	2.0	0.0	0.0	21.0	65.0	182.0	35.0	1.0	6.0	59.0	0.0	4.0	0.0	4.0	0.0	0.0	0.0	0.0	0.0	99.0	0.0	2.0	0.0	0.0	54.0	59.0	0.0	2.0	106.0	7.0	1.0	5.0	0.0	6.0
OTU_256	D_0__Bacteria; D_1__Firmicutes; D_2__Clostridia; D_3__Clostridiales; D_4__Clostridiales vadinBB60 group; D_5__uncultured bacterium; D_6__uncultured bacterium	0.0	2.0	0.0	1.0	0.0	0.0	0.0	1.0	0.0	1.0	0.0	0.0	2.0	0.0	0.0	0.0	1.0	0.0	2.0	2.0	0.0	0.0	0.0	0.0	1.0	6.0	2.0	0.0	1.0	0.0	2.0	9.0	0.0	2.0	5.0	0.0	0.0	0.0	0.0	3.0	6.0	0.0	0.0	4.0	0.0	0.0
OTU_132	D_0__Bacteria; D_1__Firmicutes; D_2__Bacilli; D_3__Lactobacillales; D_4__Streptococcaceae; D_5__Streptococcus; D_6__Streptococcus danieliae strain ERD01G	10.0	4.0	2.0	4.0	5.0	1.0	2.0	27.0	2.0	1.0	0.0	2.0	9.0	5.0	6.0	25.0	0.0	8.0	5.0	19.0	4.0	10.0	12.0	7.0	0.0	1.0	2.0	5.0	11.0	9.0	0.0	0.0	3.0	14.0	8.0	20.0	8.0	1.0	9.0	14.0	5.0	15.0	9.0	7.0	3.0	17.0
OTU_291	D_0__Bacteria; D_1__Firmicutes; D_2__Clostridia; D_3__Clostridiales; D_4__Lachnospiraceae; D_5__Lachnoclostridium; Ambiguous_taxa	0.0	1.0	0.0	0.0	0.0	0.0	1.0	13.0	0.0	0.0	0.0	0.0	0.0	0.0	0.0	0.0	4.0	3.0	0.0	2.0	1.0	2.0	0.0	0.0	0.0	1.0	0.0	2.0	8.0	1.0	206.0	40.0	7.0	12.0	2.0	457.0	18.0	86.0	3.0	0.0	21.0	1.0	0.0	1.0	1.0	0.0
OTU_281	D_0__Bacteria; D_1__Firmicutes; D_2__Clostridia; D_3__Clostridiales; D_4__Lachnospiraceae; D_5__Blautia; Ambiguous_taxa	4.0	1.0	2.0	0.0	0.0	0.0	0.0	2.0	0.0	1.0	0.0	1.0	0.0	1.0	2.0	1.0	0.0	2.0	1.0	0.0	0.0	0.0	0.0	2.0	0.0	0.0	1.0	3.0	0.0	0.0	0.0	0.0	0.0	1.0	2.0	1.0	0.0	0.0	0.0	0.0	0.0	0.0	0.0	0.0	0.0	0.0
OTU_156	D_0__Bacteria; D_1__Firmicutes; D_2__Clostridia; D_3__Clostridiales; D_4__Lachnospiraceae; D_5__uncultured; Ambiguous_taxa	0.0	8.0	0.0	3.0	0.0	0.0	2.0	10.0	0.0	0.0	0.0	178.0	31.0	9.0	12.0	6.0	13.0	28.0	8.0	10.0	0.0	8.0	35.0	3.0	2.0	6.0	0.0	27.0	3.0	2.0	9.0	3.0	4.0	4.0	9.0	0.0	13.0	0.0	2.0	3.0	3.0	0.0	7.0	15.0	3.0	3.0
OTU_122	D_0__Bacteria; D_1__Bacteroidetes; D_2__Bacteroidia; D_3__Bacteroidales; D_4__Porphyromonadaceae; D_5__Parabacteroides; Ambiguous_taxa	7.0	3.0	0.0	0.0	7.0	0.0	10.0	20.0	0.0	0.0	0.0	6.0	0.0	0.0	10.0	8.0	10.0	13.0	7.0	0.0	3.0	13.0	45.0	29.0	0.0	12.0	0.0	26.0	8.0	3.0	3.0	6.0	15.0	1.0	5.0	51.0	9.0	22.0	6.0	34.0	6.0	36.0	10.0	11.0	18.0	20.0
OTU_210	D_0__Bacteria; D_1__Firmicutes; D_2__Clostridia; D_3__Clostridiales; D_4__Ruminococcaceae; D_5__Ruminococcaceae UCG-009; Ambiguous_taxa	0.0	2.0	0.0	1.0	0.0	0.0	0.0	9.0	0.0	2.0	0.0	0.0	0.0	0.0	0.0	0.0	0.0	0.0	0.0	0.0	0.0	0.0	0.0	0.0	5.0	1.0	0.0	0.0	0.0	0.0	8.0	4.0	5.0	6.0	5.0	4.0	2.0	4.0	0.0	5.0	3.0	2.0	4.0	7.0	3.0	6.0
OTU_136	D_0__Bacteria; D_1__Firmicutes; D_2__Clostridia; D_3__Clostridiales; D_4__Lachnospiraceae; D_5__uncultured; D_6__uncultured bacterium	0.0	4.0	0.0	29.0	0.0	0.0	9.0	8.0	11.0	0.0	10.0	4.0	0.0	0.0	0.0	17.0	55.0	18.0	32.0	2.0	19.0	20.0	5.0	4.0	20.0	21.0	0.0	0.0	4.0	8.0	1.0	25.0	2.0	14.0	6.0	0.0	6.0	3.0	1.0	3.0	38.0	2.0	2.0	1.0	1.0	16.0
OTU_198	D_0__Bacteria; D_1__Firmicutes; D_2__Clostridia; D_3__Clostridiales; D_4__Lachnospiraceae; D_5__uncultured; D_6__uncultured bacterium	0.0	0.0	0.0	0.0	0.0	0.0	1.0	6.0	0.0	0.0	0.0	0.0	0.0	0.0	0.0	2.0	12.0	21.0	1.0	0.0	16.0	1.0	0.0	6.0	0.0	0.0	0.0	0.0	0.0	5.0	0.0	2.0	0.0	8.0	4.0	0.0	0.0	0.0	0.0	0.0	4.0	0.0	0.0	3.0	0.0	2.0
OTU_1	D_0__Bacteria; D_1__Verrucomicrobia; D_2__Verrucomicrobiae; D_3__Verrucomicrobiales; D_4__Verrucomicrobiaceae; D_5__Akkermansia	8278.0	32.0	4705.0	5717.0	15540.0	7970.0	5238.0	9.0	8566.0	2080.0	4985.0	9371.0	7752.0	8856.0	12520.0	7.0	6.0	9.0	55.0	2.0	10.0	7.0	9982.0	92.0	6445.0	7478.0	4407.0	140.0	6030.0	4679.0	779.0	6192.0	5832.0	2699.0	4126.0	1435.0	3530.0	3278.0	851.0	3942.0	5677.0	4397.0	8450.0	3886.0	8330.0	8517.0
OTU_200	D_0__Bacteria; D_1__Firmicutes; D_2__Clostridia; D_3__Clostridiales; D_4__Clostridiales vadinBB60 group	1.0	13.0	13.0	1.0	3.0	11.0	14.0	10.0	0.0	7.0	0.0	3.0	0.0	1.0	1.0	4.0	3.0	1.0	7.0	8.0	6.0	6.0	1.0	10.0	29.0	6.0	2.0	6.0	0.0	1.0	9.0	11.0	2.0	3.0	2.0	0.0	8.0	5.0	0.0	1.0	10.0	0.0	0.0	4.0	0.0	9.0
OTU_56	D_0__Bacteria; D_1__Proteobacteria; D_2__Betaproteobacteria; D_3__Burkholderiales; D_4__Alcaligenaceae; D_5__Parasutterella	11.0	2.0	71.0	66.0	4.0	59.0	29.0	14.0	71.0	57.0	215.0	18.0	43.0	37.0	54.0	98.0	19.0	6.0	14.0	35.0	19.0	63.0	105.0	36.0	13.0	0.0	2.0	1.0	2.0	11.0	31.0	14.0	13.0	3.0	2.0	103.0	5.0	19.0	7.0	26.0	17.0	7.0	20.0	4.0	14.0	13.0
OTU_117	D_0__Bacteria; D_1__Firmicutes; D_2__Clostridia; D_3__Clostridiales; D_4__Ruminococcaceae; D_5__Anaerotruncus	0.0	0.0	0.0	1.0	0.0	0.0	2.0	5.0	86.0	0.0	119.0	12.0	0.0	0.0	6.0	2.0	3.0	2.0	3.0	1.0	1.0	0.0	16.0	0.0	0.0	0.0	0.0	1.0	0.0	6.0	8.0	0.0	1.0	0.0	6.0	2.0	1.0	8.0	0.0	3.0	0.0	5.0	0.0	23.0	0.0	0.0
OTU_240	D_0__Bacteria; D_1__Actinobacteria; D_2__Coriobacteriia; D_3__Coriobacteriales; D_4__Coriobacteriaceae	0.0	1.0	1.0	1.0	0.0	0.0	0.0	3.0	0.0	0.0	0.0	0.0	0.0	0.0	0.0	0.0	2.0	0.0	0.0	0.0	0.0	0.0	0.0	7.0	0.0	0.0	3.0	0.0	0.0	1.0	1.0	2.0	3.0	6.0	3.0	7.0	2.0	2.0	0.0	2.0	3.0	1.0	3.0	3.0	6.0	4.0
OTU_162	D_0__Bacteria; D_1__Firmicutes; D_2__Clostridia; D_3__Clostridiales; D_4__Clostridiales vadinBB60 group	0.0	12.0	69.0	1.0	0.0	22.0	1.0	3.0	1.0	1.0	1.0	0.0	11.0	3.0	0.0	0.0	3.0	0.0	5.0	0.0	0.0	0.0	0.0	3.0	0.0	1.0	1.0	4.0	0.0	19.0	0.0	9.0	0.0	4.0	57.0	0.0	2.0	7.0	0.0	2.0	0.0	1.0	0.0	1.0	0.0	59.0
OTU_193	D_0__Bacteria; D_1__Bacteroidetes; D_2__Bacteroidia; D_3__Bacteroidales; D_4__Bacteroidales S24-7 group; Ambiguous_taxa; Ambiguous_taxa	8.0	10.0	11.0	6.0	0.0	10.0	5.0	5.0	6.0	3.0	5.0	5.0	4.0	6.0	4.0	11.0	7.0	11.0	11.0	1.0	4.0	16.0	14.0	12.0	0.0	8.0	0.0	13.0	16.0	8.0	0.0	6.0	10.0	2.0	1.0	0.0	11.0	9.0	0.0	16.0	11.0	20.0	23.0	3.0	21.0	11.0
OTU_119	D_0__Bacteria; D_1__Firmicutes; D_2__Bacilli; D_3__Bacillales; D_4__Staphylococcaceae; D_5__Staphylococcus; Ambiguous_taxa	0.0	0.0	0.0	0.0	1.0	2.0	1.0	3.0	0.0	0.0	0.0	0.0	0.0	0.0	1.0	0.0	4.0	424.0	130.0	28.0	0.0	3.0	4.0	0.0	0.0	0.0	3.0	0.0	0.0	8.0	0.0	1.0	0.0	0.0	0.0	0.0	0.0	0.0	0.0	0.0	0.0	0.0	0.0	0.0	0.0	0.0
OTU_143	D_0__Bacteria; D_1__Firmicutes; D_2__Clostridia; D_3__Clostridiales; D_4__Ruminococcaceae; D_5__Ruminiclostridium 5; Ambiguous_taxa	0.0	0.0	1.0	10.0	0.0	0.0	11.0	22.0	23.0	0.0	91.0	0.0	18.0	16.0	0.0	11.0	23.0	2.0	4.0	14.0	7.0	4.0	2.0	4.0	0.0	7.0	2.0	1.0	0.0	18.0	17.0	1.0	3.0	8.0	0.0	0.0	0.0	1.0	0.0	8.0	3.0	47.0	0.0	7.0	0.0	2.0
OTU_160	D_0__Bacteria; D_1__Firmicutes; D_2__Clostridia; D_3__Clostridiales; D_4__Lachnospiraceae; D_5__Lachnospiraceae NK4A136 group	0.0	0.0	0.0	3.0	0.0	0.0	166.0	3.0	0.0	1.0	0.0	0.0	0.0	0.0	0.0	2.0	304.0	8.0	15.0	0.0	1.0	38.0	0.0	31.0	0.0	17.0	17.0	0.0	0.0	169.0	42.0	1.0	2.0	3.0	5.0	0.0	0.0	3.0	0.0	5.0	10.0	0.0	0.0	2.0	0.0	2.0
OTU_340	D_0__Bacteria; D_1__Firmicutes; D_2__Clostridia; D_3__Clostridiales; D_4__Ruminococcaceae; D_5__Ruminococcaceae UCG-014	0.0	0.0	0.0	0.0	0.0	0.0	0.0	1.0	0.0	0.0	0.0	0.0	0.0	0.0	0.0	0.0	0.0	0.0	0.0	0.0	0.0	0.0	0.0	8.0	0.0	0.0	0.0	0.0	4.0	0.0	0.0	8.0	12.0	9.0	21.0	0.0	8.0	2.0	0.0	2.0	5.0	0.0	16.0	0.0	0.0	0.0
OTU_20	D_0__Bacteria; D_1__Bacteroidetes; D_2__Bacteroidia; D_3__Bacteroidales; D_4__Bacteroidales S24-7 group; D_5__Muribaculum; D_6__MIKI.083.Janvier1A	903.0	473.0	758.0	1374.0	595.0	822.0	756.0	12.0	314.0	70.0	539.0	814.0	690.0	255.0	395.0	954.0	844.0	586.0	851.0	436.0	664.0	1287.0	734.0	1.0	1.0	3.0	1.0	3.0	0.0	1.0	0.0	0.0	0.0	0.0	1.0	0.0	1.0	0.0	1.0	2.0	1.0	0.0	0.0	0.0	0.0	0.0
OTU_216	D_0__Bacteria; D_1__Firmicutes; D_2__Clostridia; D_3__Clostridiales; D_4__Lachnospiraceae; D_5__uncultured; D_6__uncultured bacterium	0.0	7.0	0.0	0.0	0.0	0.0	0.0	1.0	0.0	0.0	0.0	0.0	0.0	0.0	0.0	1.0	1.0	0.0	0.0	2.0	0.0	0.0	0.0	0.0	0.0	0.0	0.0	0.0	0.0	0.0	0.0	0.0	0.0	0.0	0.0	0.0	0.0	0.0	0.0	0.0	0.0	0.0	0.0	0.0	0.0	0.0
OTU_159	D_0__Bacteria; D_1__Firmicutes; D_2__Clostridia; D_3__Clostridiales; D_4__Ruminococcaceae; D_5__Ruminiclostridium 6	1.0	0.0	0.0	1.0	2.0	1.0	33.0	2.0	0.0	0.0	0.0	0.0	1.0	0.0	0.0	22.0	3.0	1.0	2.0	13.0	1.0	0.0	0.0	0.0	10.0	1.0	1.0	0.0	1.0	2.0	1.0	7.0	0.0	37.0	0.0	6.0	2.0	1.0	0.0	0.0	16.0	3.0	1.0	2.0	0.0	1.0
OTU_231	D_0__Bacteria; D_1__Firmicutes; D_2__Clostridia; D_3__Clostridiales; D_4__Family XIII; D_5__[Eubacterium] brachy group; D_6__uncultured bacterium	0.0	0.0	0.0	4.0	0.0	0.0	0.0	6.0	0.0	0.0	0.0	0.0	0.0	0.0	0.0	0.0	0.0	0.0	0.0	0.0	0.0	0.0	0.0	1.0	0.0	0.0	1.0	0.0	0.0	0.0	0.0	13.0	12.0	0.0	1.0	3.0	6.0	10.0	0.0	2.0	8.0	4.0	8.0	2.0	1.0	0.0
OTU_75	D_0__Bacteria; D_1__Proteobacteria; D_2__Betaproteobacteria; D_3__Burkholderiales; D_4__Alcaligenaceae; D_5__Turicimonas; D_6__Turicimonas muris strain YL45	11.0	0.0	22.0	21.0	26.0	41.0	79.0	3.0	4.0	3.0	89.0	10.0	32.0	40.0	13.0	4.0	0.0	0.0	0.0	0.0	2.0	0.0	28.0	11.0	32.0	11.0	40.0	39.0	5.0	109.0	115.0	4.0	15.0	13.0	33.0	70.0	13.0	14.0	276.0	19.0	7.0	3.0	11.0	8.0	94.0	18.0
OTU_440	D_0__Bacteria; D_1__Firmicutes; D_2__Clostridia; D_3__Clostridiales; D_4__Lachnospiraceae; D_5__Lachnoclostridium	0.0	2.0	0.0	0.0	0.0	0.0	0.0	7.0	0.0	0.0	0.0	6.0	1.0	0.0	0.0	0.0	0.0	1.0	0.0	0.0	0.0	0.0	8.0	0.0	1.0	0.0	0.0	0.0	1.0	0.0	4.0	1.0	16.0	0.0	2.0	0.0	1.0	31.0	0.0	16.0	5.0	24.0	0.0	5.0	0.0	0.0
OTU_419	D_0__Bacteria; D_1__Bacteroidetes; D_2__Bacteroidia; D_3__Bacteroidales; D_4__Bacteroidaceae; D_5__Bacteroides	4.0	0.0	1.0	0.0	1.0	0.0	2.0	1.0	4.0	0.0	1.0	2.0	0.0	1.0	2.0	3.0	0.0	1.0	0.0	0.0	0.0	0.0	0.0	3.0	4.0	3.0	12.0	0.0	4.0	0.0	15.0	0.0	6.0	0.0	0.0	18.0	5.0	0.0	22.0	0.0	0.0	0.0	0.0	18.0	8.0	5.0
OTU_170	D_0__Bacteria; D_1__Firmicutes; D_2__Clostridia; D_3__Clostridiales; D_4__Lachnospiraceae	0.0	4.0	0.0	0.0	0.0	0.0	3.0	9.0	0.0	1.0	0.0	0.0	0.0	0.0	0.0	4.0	46.0	105.0	20.0	0.0	16.0	24.0	0.0	5.0	0.0	0.0	0.0	1.0	1.0	0.0	0.0	59.0	2.0	13.0	0.0	0.0	10.0	0.0	0.0	0.0	26.0	0.0	7.0	0.0	8.0	1.0
OTU_171	D_0__Bacteria; D_1__Actinobacteria; D_2__Coriobacteriia; D_3__Coriobacteriales; D_4__Coriobacteriaceae; D_5__Enterorhabdus; Ambiguous_taxa	0.0	0.0	0.0	0.0	0.0	0.0	4.0	3.0	0.0	0.0	0.0	0.0	0.0	0.0	0.0	10.0	19.0	9.0	20.0	0.0	24.0	34.0	0.0	0.0	2.0	2.0	7.0	1.0	1.0	6.0	3.0	0.0	2.0	6.0	1.0	8.0	0.0	3.0	0.0	0.0	1.0	8.0	11.0	0.0	5.0	0.0
OTU_54	D_0__Bacteria; D_1__Bacteroidetes; D_2__Bacteroidia; D_3__Bacteroidales; D_4__Bacteroidales S24-7 group; Ambiguous_taxa; Ambiguous_taxa	32.0	24.0	147.0	139.0	0.0	109.0	37.0	3.0	109.0	27.0	133.0	0.0	0.0	0.0	19.0	75.0	43.0	46.0	46.0	10.0	7.0	46.0	35.0	3.0	0.0	0.0	0.0	7.0	106.0	2.0	0.0	151.0	146.0	40.0	23.0	0.0	83.0	88.0	1.0	153.0	139.0	96.0	113.0	1.0	0.0	46.0
OTU_353	D_0__Bacteria; D_1__Firmicutes; D_2__Clostridia; D_3__Clostridiales; D_4__Clostridiales vadinBB60 group; Ambiguous_taxa; Ambiguous_taxa	0.0	0.0	0.0	0.0	0.0	0.0	0.0	3.0	0.0	0.0	0.0	0.0	0.0	0.0	0.0	0.0	0.0	0.0	0.0	0.0	0.0	0.0	0.0	0.0	0.0	0.0	0.0	0.0	0.0	0.0	0.0	0.0	0.0	1.0	5.0	0.0	0.0	0.0	0.0	0.0	0.0	0.0	0.0	0.0	0.0	0.0
OTU_61	D_0__Bacteria; D_1__Actinobacteria; D_2__Coriobacteriia; D_3__Coriobacteriales; D_4__Coriobacteriaceae	75.0	0.0	10.0	22.0	49.0	44.0	165.0	5.0	11.0	4.0	31.0	73.0	58.0	3.0	55.0	8.0	7.0	10.0	1.0	1.0	6.0	11.0	57.0	4.0	14.0	6.0	47.0	4.0	1.0	236.0	31.0	1.0	3.0	4.0	14.0	85.0	6.0	0.0	375.0	28.0	13.0	0.0	3.0	0.0	13.0	0.0
OTU_16	D_0__Bacteria; D_1__Bacteroidetes; D_2__Bacteroidia; D_3__Bacteroidales; D_4__Bacteroidales S24-7 group	924.0	636.0	675.0	288.0	47.0	1188.0	663.0	3.0	19.0	110.0	136.0	892.0	648.0	0.0	1047.0	388.0	31.0	352.0	65.0	165.0	395.0	0.0	1157.0	351.0	0.0	1.0	0.0	46.0	27.0	357.0	0.0	169.0	52.0	0.0	2.0	5.0	110.0	1148.0	0.0	2307.0	205.0	445.0	444.0	13.0	764.0	974.0
OTU_168	D_0__Bacteria; D_1__Bacteroidetes; D_2__Bacteroidia; D_3__Bacteroidales; D_4__Rikenellaceae; D_5__Alistipes	5.0	3.0	6.0	3.0	4.0	8.0	2.0	1.0	6.0	0.0	11.0	1.0	5.0	8.0	0.0	2.0	1.0	0.0	0.0	0.0	1.0	2.0	2.0	2.0	9.0	5.0	1.0	7.0	7.0	17.0	7.0	11.0	13.0	4.0	4.0	10.0	5.0	8.0	1.0	7.0	1.0	2.0	6.0	4.0	5.0	1.0
OTU_359	D_0__Bacteria; D_1__Bacteroidetes; D_2__Bacteroidia; D_3__Bacteroidales; D_4__Rikenellaceae; D_5__Alistipes	0.0	0.0	1.0	0.0	0.0	0.0	0.0	1.0	0.0	0.0	0.0	1.0	2.0	0.0	0.0	1.0	0.0	0.0	0.0	0.0	2.0	0.0	0.0	10.0	13.0	11.0	5.0	21.0	9.0	35.0	7.0	13.0	14.0	2.0	6.0	70.0	15.0	2.0	3.0	10.0	9.0	5.0	1.0	18.0	20.0	10.0
OTU_292	D_0__Bacteria; D_1__Firmicutes; D_2__Clostridia; D_3__Clostridiales; D_4__Peptococcaceae; D_5__uncultured; D_6__uncultured bacterium	0.0	0.0	0.0	0.0	0.0	0.0	0.0	2.0	0.0	0.0	0.0	0.0	0.0	0.0	0.0	0.0	0.0	0.0	0.0	0.0	0.0	0.0	0.0	2.0	0.0	1.0	0.0	0.0	3.0	0.0	0.0	3.0	0.0	5.0	0.0	1.0	2.0	0.0	0.0	2.0	1.0	4.0	0.0	1.0	0.0	1.0
OTU_246	D_0__Bacteria; D_1__Bacteroidetes; D_2__Bacteroidia; D_3__Bacteroidales; D_4__Prevotellaceae; D_5__Prevotella_NCI1090; D_6__MIKIPNCI1090	1.0	0.0	1.0	0.0	0.0	1.0	0.0	1.0	0.0	1.0	2.0	0.0	2.0	0.0	1.0	2.0	1.0	1.0	1.0	0.0	1.0	1.0	0.0	0.0	2.0	1.0	3.0	1.0	2.0	0.0	2.0	2.0	1.0	1.0	1.0	3.0	2.0	4.0	0.0	1.0	1.0	1.0	0.0	2.0	0.0	2.0
OTU_259	D_0__Bacteria; D_1__Firmicutes; D_2__Clostridia; D_3__Clostridiales; D_4__Clostridiales vadinBB60 group; Ambiguous_taxa; Ambiguous_taxa	0.0	0.0	0.0	0.0	0.0	0.0	1.0	2.0	0.0	0.0	1.0	0.0	4.0	0.0	0.0	5.0	11.0	3.0	0.0	0.0	3.0	8.0	0.0	0.0	0.0	0.0	0.0	0.0	0.0	0.0	0.0	0.0	0.0	0.0	2.0	0.0	0.0	0.0	0.0	0.0	0.0	0.0	0.0	5.0	0.0	0.0
OTU_192	D_0__Bacteria; D_1__Bacteroidetes; D_2__Bacteroidia; D_3__Bacteroidales; D_4__Bacteroidales S24-7 group; D_5__uncultured bacterium; D_6__uncultured bacterium	1.0	3.0	1.0	1.0	0.0	2.0	1.0	3.0	0.0	1.0	2.0	1.0	3.0	3.0	2.0	2.0	3.0	2.0	2.0	0.0	1.0	2.0	2.0	0.0	1.0	1.0	0.0	2.0	0.0	0.0	1.0	2.0	1.0	1.0	1.0	2.0	0.0	1.0	2.0	1.0	1.0	0.0	1.0	2.0	106.0	20.0
OTU_89	D_0__Bacteria; D_1__Firmicutes; D_2__Clostridia; D_3__Clostridiales; D_4__Lachnospiraceae; D_5__Blautia; D_6__Lachnospiraceae bacterium 615	0.0	2.0	52.0	28.0	0.0	26.0	9.0	1.0	0.0	0.0	0.0	0.0	0.0	0.0	0.0	26.0	60.0	58.0	14.0	3.0	19.0	15.0	1.0	2.0	15.0	62.0	6.0	4.0	0.0	1.0	40.0	47.0	0.0	7.0	43.0	0.0	6.0	5.0	0.0	3.0	35.0	26.0	3.0	2.0	1.0	7.0
OTU_2	D_0__Bacteria; D_1__Firmicutes; D_2__Erysipelotrichia; D_3__Erysipelotrichales; D_4__Erysipelotrichaceae; D_5__Turicibacter; D_6__uncultured bacterium	270.0	0.0	3.0	2.0	1.0	8.0	40.0	1.0	0.0	1.0	1.0	2.0	0.0	0.0	0.0	1098.0	8.0	4.0	0.0	135.0	7.0	2.0	2.0	16.0	3060.0	1528.0	3165.0	1433.0	1111.0	1323.0	1853.0	704.0	1950.0	1874.0	1074.0	1821.0	3443.0	3.0	4362.0	1929.0	1493.0	135.0	1033.0	2054.0	1545.0	2813.0
OTU_377	D_0__Bacteria; D_1__Firmicutes; D_2__Clostridia; D_3__Clostridiales; D_4__Lachnospiraceae; D_5__Coprococcus 1; D_6__uncultured bacterium	0.0	0.0	0.0	1.0	0.0	0.0	0.0	1.0	0.0	0.0	0.0	0.0	0.0	0.0	0.0	0.0	0.0	0.0	0.0	0.0	0.0	0.0	0.0	0.0	0.0	2.0	1.0	0.0	1.0	0.0	0.0	0.0	0.0	4.0	11.0	0.0	0.0	8.0	0.0	1.0	0.0	4.0	1.0	2.0	0.0	0.0
OTU_275	D_0__Bacteria; D_1__Firmicutes; D_2__Clostridia; D_3__Clostridiales; D_4__Lachnospiraceae	0.0	1.0	0.0	0.0	0.0	0.0	1.0	2.0	0.0	0.0	0.0	0.0	0.0	0.0	0.0	0.0	0.0	0.0	0.0	0.0	0.0	0.0	0.0	1.0	0.0	0.0	0.0	0.0	0.0	0.0	0.0	2.0	4.0	2.0	0.0	0.0	0.0	22.0	0.0	0.0	0.0	5.0	1.0	0.0	0.0	0.0
OTU_370	D_0__Bacteria; D_1__Proteobacteria; D_2__Betaproteobacteria; D_3__Burkholderiales; D_4__Alcaligenaceae; D_5__Parasutterella; D_6__uncultured organism	0.0	0.0	0.0	0.0	0.0	0.0	0.0	3.0	0.0	1.0	0.0	0.0	0.0	0.0	0.0	0.0	0.0	0.0	0.0	0.0	0.0	0.0	0.0	0.0	0.0	0.0	0.0	0.0	0.0	0.0	0.0	0.0	0.0	2.0	0.0	0.0	0.0	0.0	0.0	0.0	0.0	0.0	0.0	0.0	0.0	0.0
OTU_395	D_0__Bacteria; D_1__Actinobacteria; D_2__Coriobacteriia; D_3__Coriobacteriales; D_4__Coriobacteriaceae; D_5__Eggerthella; D_6__uncultured bacterium	0.0	0.0	0.0	0.0	0.0	0.0	0.0	1.0	0.0	0.0	0.0	0.0	0.0	0.0	0.0	0.0	0.0	0.0	0.0	0.0	0.0	0.0	0.0	0.0	0.0	0.0	0.0	0.0	0.0	0.0	0.0	0.0	0.0	0.0	0.0	0.0	0.0	0.0	0.0	0.0	0.0	0.0	0.0	0.0	0.0	2.0
OTU_25	D_0__Bacteria; D_1__Bacteroidetes; D_2__Bacteroidia; D_3__Bacteroidales; D_4__Bacteroidales S24-7 group; D_5__Muribaculum; D_6__MIKI.110.Nlrp6	411.0	16.0	13.0	123.0	128.0	13.0	194.0	1.0	0.0	0.0	0.0	76.0	186.0	398.0	100.0	210.0	173.0	135.0	296.0	28.0	462.0	307.0	109.0	2.0	0.0	71.0	0.0	182.0	50.0	0.0	0.0	78.0	80.0	489.0	285.0	0.0	143.0	35.0	0.0	0.0	99.0	10.0	741.0	19.0	0.0	1.0
OTU_59	D_0__Bacteria; D_1__Firmicutes; D_2__Clostridia; D_3__Clostridiales; D_4__Lachnospiraceae; D_5__[Eubacterium] xylanophilum group; D_6__uncultured bacterium	85.0	25.0	135.0	47.0	11.0	67.0	65.0	1.0	115.0	0.0	315.0	189.0	49.0	39.0	30.0	56.0	39.0	9.0	11.0	9.0	8.0	23.0	70.0	4.0	0.0	0.0	0.0	1.0	0.0	0.0	1.0	0.0	8.0	1.0	0.0	0.0	0.0	0.0	0.0	0.0	0.0	21.0	84.0	0.0	0.0	0.0
OTU_40	D_0__Bacteria; D_1__Firmicutes; D_2__Clostridia; D_3__Clostridiales; D_4__Lachnospiraceae; D_5__Blautia	83.0	0.0	7.0	5.0	63.0	5.0	1.0	1.0	66.0	1.0	276.0	22.0	43.0	45.0	29.0	1.0	1.0	1.0	3.0	0.0	0.0	7.0	75.0	0.0	8.0	1.0	0.0	2.0	1.0	1.0	9.0	1.0	11.0	1.0	2.0	2035.0	4.0	1.0	1160.0	2.0	0.0	1.0	0.0	0.0	1.0	0.0
OTU_49	D_0__Bacteria; D_1__Firmicutes; D_2__Clostridia; D_3__Clostridiales; D_4__Ruminococcaceae; D_5__Ruminococcus 1; Ambiguous_taxa	0.0	0.0	0.0	1.0	1.0	0.0	0.0	1.0	0.0	0.0	1.0	1.0	2.0	0.0	0.0	0.0	0.0	0.0	0.0	0.0	0.0	0.0	0.0	2.0	60.0	141.0	200.0	30.0	80.0	528.0	9.0	93.0	679.0	56.0	83.0	1.0	35.0	26.0	4.0	226.0	92.0	46.0	63.0	100.0	45.0	368.0
OTU_179	D_0__Bacteria; D_1__Firmicutes; D_2__Bacilli; D_3__Lactobacillales; D_4__Aerococcaceae; D_5__Aerococcus; D_6__uncultured bacterium	0.0	0.0	0.0	0.0	1.0	11.0	12.0	1.0	0.0	0.0	0.0	0.0	0.0	0.0	0.0	0.0	0.0	107.0	39.0	13.0	0.0	2.0	0.0	0.0	0.0	0.0	0.0	0.0	0.0	0.0	0.0	0.0	0.0	1.0	0.0	0.0	0.0	0.0	0.0	0.0	0.0	0.0	0.0	0.0	0.0	0.0
OTU_342	D_0__Bacteria; D_1__Firmicutes; D_2__Clostridia; D_3__Clostridiales; D_4__Lachnospiraceae; D_5__Coprococcus 1; D_6__uncultured bacterium	0.0	0.0	0.0	1.0	0.0	0.0	5.0	1.0	0.0	1.0	0.0	0.0	0.0	0.0	0.0	3.0	4.0	8.0	3.0	2.0	5.0	2.0	0.0	1.0	0.0	0.0	1.0	0.0	0.0	2.0	0.0	3.0	0.0	0.0	0.0	0.0	0.0	11.0	0.0	2.0	1.0	7.0	0.0	2.0	1.0	2.0
OTU_212	D_0__Bacteria; D_1__Firmicutes; D_2__Clostridia; D_3__Clostridiales; D_4__Clostridiaceae 1; D_5__Candidatus Arthromitus; D_6__uncultured bacterium	10.0	15.0	0.0	0.0	0.0	0.0	0.0	1.0	0.0	0.0	0.0	0.0	0.0	0.0	0.0	0.0	1.0	0.0	0.0	0.0	33.0	1.0	0.0	0.0	0.0	0.0	0.0	0.0	0.0	0.0	0.0	0.0	0.0	0.0	0.0	0.0	0.0	2.0	0.0	0.0	0.0	0.0	0.0	0.0	0.0	0.0
OTU_11	D_0__Bacteria; D_1__Firmicutes; D_2__Clostridia; D_3__Clostridiales; D_4__Lachnospiraceae; D_5__Anaerostipes; D_6__uncultured bacterium	0.0	0.0	0.0	2.0	0.0	0.0	0.0	0.0	2072.0	2.0	2432.0	1.0	0.0	1.0	4.0	0.0	0.0	0.0	46.0	0.0	1.0	0.0	22.0	1.0	0.0	0.0	0.0	0.0	0.0	0.0	0.0	0.0	0.0	0.0	1.0	0.0	0.0	0.0	0.0	0.0	0.0	0.0	0.0	0.0	0.0	0.0
OTU_7	D_0__Bacteria; D_1__Firmicutes; D_2__Erysipelotrichia; D_3__Erysipelotrichales; D_4__Erysipelotrichaceae; D_5__Faecalibaculum; D_6__uncultured bacterium	24.0	4.0	17.0	1897.0	0.0	18.0	25.0	0.0	1454.0	4783.0	2455.0	25.0	52.0	0.0	1275.0	27.0	14.0	3.0	9.0	4.0	4.0	2.0	2231.0	2.0	2600.0	105.0	2030.0	743.0	127.0	79.0	657.0	51.0	116.0	42.0	49.0	350.0	62.0	0.0	15.0	539.0	237.0	2.0	42.0	37.0	99.0	14.0
OTU_50	D_0__Bacteria; D_1__Bacteroidetes; D_2__Bacteroidia; D_3__Bacteroidales; D_4__Bacteroidaceae; D_5__Bacteroides; Ambiguous_taxa	19.0	0.0	62.0	3.0	34.0	30.0	5.0	0.0	23.0	1.0	24.0	9.0	23.0	17.0	2.0	0.0	4.0	0.0	0.0	0.0	0.0	3.0	41.0	3.0	59.0	3.0	299.0	12.0	6.0	102.0	179.0	5.0	54.0	13.0	86.0	1268.0	10.0	3.0	59.0	18.0	4.0	3.0	3.0	111.0	19.0	0.0
OTU_391	D_0__Bacteria; D_1__Verrucomicrobia; D_2__Verrucomicrobiae; D_3__Verrucomicrobiales; D_4__Verrucomicrobiaceae; D_5__Akkermansia; Ambiguous_taxa	25.0	3.0	40.0	29.0	32.0	31.0	21.0	0.0	56.0	9.0	16.0	22.0	20.0	28.0	25.0	0.0	1.0	0.0	1.0	0.0	0.0	0.0	27.0	6.0	50.0	62.0	46.0	4.0	35.0	30.0	6.0	34.0	39.0	27.0	48.0	17.0	41.0	27.0	22.0	26.0	55.0	39.0	47.0	37.0	52.0	47.0
OTU_43	D_0__Bacteria; D_1__Bacteroidetes; D_2__Bacteroidia; D_3__Bacteroidales; D_4__Rikenellaceae; D_5__Alistipes; D_6__uncultured bacterium	0.0	91.0	140.0	18.0	0.0	42.0	11.0	0.0	13.0	0.0	29.0	0.0	118.0	39.0	0.0	172.0	0.0	32.0	0.0	34.0	163.0	0.0	0.0	0.0	0.0	289.0	0.0	49.0	134.0	33.0	0.0	14.0	12.0	3.0	74.0	0.0	162.0	904.0	0.0	211.0	27.0	401.0	530.0	165.0	0.0	8.0
OTU_334	D_0__Bacteria; D_1__Bacteroidetes; D_2__Bacteroidia; D_3__Bacteroidales; D_4__Bacteroidaceae; D_5__Bacteroides; D_6__Bacteroides acidofaciens	0.0	0.0	2.0	0.0	1.0	2.0	0.0	0.0	1.0	0.0	0.0	1.0	1.0	3.0	0.0	0.0	0.0	0.0	0.0	0.0	0.0	0.0	2.0	0.0	4.0	0.0	4.0	0.0	1.0	0.0	0.0	0.0	0.0	1.0	0.0	0.0	3.0	1.0	2.0	0.0	0.0	0.0	0.0	1.0	0.0	2.0
OTU_84	D_0__Bacteria; D_1__Firmicutes; D_2__Clostridia; D_3__Clostridiales; D_4__Lachnospiraceae	57.0	0.0	0.0	0.0	24.0	4.0	4.0	0.0	18.0	0.0	34.0	0.0	6.0	16.0	3.0	0.0	0.0	1.0	0.0	0.0	0.0	2.0	6.0	0.0	0.0	0.0	1.0	0.0	0.0	2.0	28.0	0.0	0.0	0.0	2.0	205.0	2.0	0.0	616.0	0.0	1.0	0.0	0.0	1.0	1.0	0.0
OTU_174	D_0__Bacteria; D_1__Firmicutes; D_2__Clostridia; D_3__Clostridiales; D_4__Lachnospiraceae; D_5__Lachnoclostridium	35.0	1.0	46.0	1.0	16.0	42.0	2.0	0.0	68.0	1.0	153.0	15.0	20.0	8.0	5.0	4.0	1.0	1.0	8.0	0.0	1.0	4.0	17.0	0.0	3.0	1.0	1.0	2.0	1.0	2.0	5.0	2.0	1.0	1.0	3.0	1.0	5.0	3.0	3.0	2.0	1.0	2.0	2.0	8.0	2.0	2.0
OTU_164	D_0__Bacteria; D_1__Firmicutes; D_2__Clostridia; D_3__Clostridiales; D_4__Lachnospiraceae; D_5__Anaerostipes	7.0	0.0	5.0	0.0	2.0	6.0	2.0	0.0	5.0	0.0	24.0	35.0	12.0	15.0	12.0	7.0	2.0	0.0	2.0	0.0	0.0	1.0	28.0	0.0	0.0	0.0	0.0	0.0	0.0	0.0	0.0	0.0	1.0	0.0	0.0	0.0	0.0	0.0	7.0	1.0	0.0	0.0	0.0	0.0	0.0	0.0
OTU_114	D_0__Bacteria; D_1__Deferribacteres; D_2__Deferribacteres; D_3__Deferribacterales; D_4__Deferribacteraceae; D_5__Mucispirillum; Ambiguous_taxa	2.0	2.0	18.0	2.0	24.0	6.0	19.0	0.0	7.0	0.0	14.0	0.0	15.0	9.0	0.0	1.0	1.0	0.0	0.0	0.0	0.0	0.0	1.0	0.0	2.0	1.0	15.0	0.0	0.0	20.0	0.0	2.0	0.0	0.0	50.0	2.0	0.0	87.0	9.0	114.0	1.0	0.0	6.0	24.0	0.0	1.0
OTU_317	D_0__Bacteria; D_1__Firmicutes; D_2__Bacilli; D_3__Lactobacillales; D_4__Lactobacillaceae; D_5__Lactobacillus	4.0	13.0	2.0	0.0	5.0	6.0	5.0	0.0	3.0	3.0	2.0	3.0	10.0	7.0	0.0	3.0	7.0	2.0	5.0	6.0	19.0	6.0	0.0	20.0	3.0	4.0	1.0	1.0	4.0	1.0	4.0	2.0	1.0	2.0	0.0	4.0	3.0	1.0	1.0	1.0	1.0	3.0	5.0	0.0	4.0	5.0
OTU_329	D_0__Bacteria; D_1__Firmicutes; D_2__Clostridia; D_3__Clostridiales; D_4__Clostridiales vadinBB60 group; D_5__uncultured bacterium; D_6__uncultured bacterium	0.0	0.0	0.0	0.0	0.0	0.0	0.0	0.0	1.0	0.0	0.0	21.0	0.0	0.0	0.0	0.0	0.0	0.0	0.0	0.0	10.0	0.0	8.0	0.0	0.0	0.0	0.0	0.0	0.0	0.0	1.0	0.0	0.0	1.0	3.0	0.0	0.0	0.0	0.0	0.0	0.0	0.0	0.0	0.0	0.0	0.0
OTU_146	D_0__Bacteria; D_1__Firmicutes; D_2__Bacilli; D_3__Lactobacillales; D_4__Lactobacillaceae; D_5__Lactobacillus	0.0	9.0	22.0	32.0	2.0	48.0	17.0	0.0	4.0	7.0	9.0	90.0	8.0	0.0	27.0	0.0	20.0	0.0	0.0	6.0	0.0	0.0	1.0	43.0	0.0	0.0	0.0	0.0	0.0	0.0	0.0	4.0	0.0	2.0	1.0	0.0	7.0	1.0	0.0	0.0	0.0	0.0	0.0	0.0	0.0	0.0
OTU_401	D_0__Bacteria; D_1__Verrucomicrobia; D_2__Verrucomicrobiae; D_3__Verrucomicrobiales; D_4__Verrucomicrobiaceae; D_5__Akkermansia; Ambiguous_taxa	1.0	0.0	1.0	2.0	0.0	0.0	1.0	0.0	2.0	0.0	0.0	1.0	0.0	2.0	2.0	0.0	0.0	0.0	0.0	0.0	0.0	0.0	2.0	0.0	2.0	6.0	1.0	0.0	3.0	3.0	0.0	4.0	2.0	0.0	0.0	0.0	0.0	0.0	0.0	1.0	0.0	0.0	2.0	0.0	0.0	0.0
OTU_257	D_0__Bacteria; D_1__Bacteroidetes; D_2__Bacteroidia; D_3__Bacteroidales; D_4__Prevotellaceae; D_5__Prevotella_JAN; D_6__MIKIPJAN	0.0	1.0	1.0	1.0	2.0	2.0	0.0	0.0	2.0	0.0	2.0	0.0	1.0	1.0	0.0	2.0	0.0	0.0	2.0	0.0	1.0	0.0	0.0	0.0	1.0	1.0	0.0	1.0	1.0	0.0	2.0	1.0	0.0	0.0	0.0	0.0	1.0	1.0	1.0	1.0	0.0	2.0	1.0	1.0	0.0	1.0
OTU_314	D_0__Bacteria; D_1__Bacteroidetes; D_2__Bacteroidia; D_3__Bacteroidales; D_4__Prevotellaceae; D_5__Prevotella_CHMBW22; D_6__MIKIPCHMBW22	1.0	0.0	0.0	1.0	1.0	0.0	0.0	0.0	1.0	0.0	0.0	2.0	0.0	0.0	0.0	0.0	0.0	1.0	3.0	0.0	1.0	2.0	0.0	0.0	0.0	1.0	0.0	0.0	1.0	1.0	0.0	0.0	2.0	1.0	0.0	0.0	1.0	0.0	0.0	1.0	0.0	0.0	0.0	0.0	0.0	1.0
OTU_402	D_0__Bacteria; D_1__Verrucomicrobia; D_2__Verrucomicrobiae; D_3__Verrucomicrobiales; D_4__Verrucomicrobiaceae; D_5__Akkermansia; Ambiguous_taxa	0.0	0.0	0.0	2.0	0.0	0.0	0.0	0.0	1.0	0.0	0.0	0.0	0.0	0.0	0.0	0.0	0.0	0.0	0.0	0.0	0.0	0.0	0.0	0.0	0.0	0.0	0.0	0.0	0.0	0.0	0.0	0.0	0.0	0.0	0.0	0.0	0.0	0.0	0.0	0.0	0.0	0.0	0.0	0.0	0.0	0.0
OTU_157	D_0__Bacteria; D_1__Firmicutes; D_2__Clostridia; D_3__Clostridiales; D_4__Ruminococcaceae; D_5__[Eubacterium] coprostanoligenes group; D_6__uncultured organism	0.0	0.0	0.0	1.0	0.0	0.0	0.0	0.0	1.0	0.0	0.0	0.0	0.0	0.0	0.0	0.0	1.0	0.0	1.0	0.0	0.0	0.0	1.0	1.0	10.0	22.0	1.0	0.0	40.0	0.0	0.0	55.0	81.0	55.0	36.0	4.0	19.0	81.0	0.0	1.0	33.0	28.0	0.0	0.0	0.0	2.0
OTU_263	D_0__Bacteria; D_1__Firmicutes; D_2__Clostridia; D_3__Clostridiales; D_4__Clostridiales vadinBB60 group; D_5__uncultured bacterium; D_6__uncultured bacterium	1.0	0.0	10.0	0.0	0.0	1.0	0.0	0.0	1.0	0.0	1.0	0.0	0.0	0.0	0.0	0.0	0.0	0.0	0.0	0.0	0.0	0.0	0.0	0.0	0.0	5.0	0.0	2.0	0.0	0.0	0.0	5.0	2.0	0.0	11.0	0.0	5.0	1.0	0.0	1.0	4.0	1.0	1.0	0.0	1.0	1.0
OTU_437	D_0__Bacteria; D_1__Firmicutes; D_2__Erysipelotrichia; D_3__Erysipelotrichales; D_4__Erysipelotrichaceae; D_5__Erysipelotrichaceae UCG-003; D_6__uncultured bacterium	0.0	0.0	0.0	1.0	0.0	0.0	0.0	0.0	0.0	1.0	0.0	0.0	0.0	0.0	0.0	0.0	0.0	0.0	0.0	1.0	0.0	0.0	0.0	0.0	0.0	0.0	0.0	0.0	0.0	0.0	0.0	0.0	0.0	0.0	0.0	0.0	0.0	0.0	1.0	0.0	0.0	0.0	0.0	0.0	0.0	0.0
OTU_326	D_0__Bacteria; D_1__Firmicutes; D_2__Clostridia; D_3__Clostridiales; D_4__Lachnospiraceae; D_5__Fusicatenibacter; Ambiguous_taxa	1.0	1.0	0.0	0.0	0.0	0.0	0.0	0.0	0.0	3.0	0.0	0.0	0.0	0.0	0.0	2.0	0.0	1.0	0.0	0.0	0.0	1.0	0.0	0.0	0.0	0.0	0.0	0.0	0.0	0.0	0.0	0.0	0.0	1.0	0.0	0.0	0.0	0.0	0.0	0.0	0.0	4.0	0.0	2.0	0.0	0.0
OTU_283	D_0__Bacteria; D_1__Actinobacteria; D_2__Actinobacteria; D_3__Bifidobacteriales; D_4__Bifidobacteriaceae; D_5__Bifidobacterium; Ambiguous_taxa	0.0	0.0	0.0	0.0	0.0	0.0	0.0	0.0	0.0	2.0	0.0	0.0	0.0	3.0	0.0	0.0	4.0	0.0	1.0	0.0	0.0	4.0	2.0	0.0	0.0	0.0	1.0	0.0	0.0	1.0	0.0	3.0	6.0	1.0	0.0	0.0	0.0	0.0	0.0	3.0	1.0	5.0	2.0	0.0	0.0	0.0
OTU_310	D_0__Bacteria; D_1__Firmicutes; D_2__Erysipelotrichia; D_3__Erysipelotrichales; D_4__Erysipelotrichaceae; D_5__uncultured; D_6__uncultured bacterium	0.0	0.0	0.0	0.0	0.0	0.0	0.0	0.0	0.0	1.0	0.0	0.0	0.0	0.0	0.0	0.0	0.0	0.0	0.0	0.0	0.0	0.0	0.0	1.0	0.0	1.0	0.0	0.0	0.0	7.0	0.0	1.0	0.0	2.0	3.0	0.0	3.0	2.0	0.0	2.0	0.0	1.0	3.0	2.0	0.0	0.0
OTU_151	D_0__Bacteria; D_1__Firmicutes; D_2__Clostridia; D_3__Clostridiales; D_4__Lachnospiraceae; D_5__Blautia	0.0	0.0	0.0	0.0	0.0	0.0	0.0	0.0	0.0	1.0	0.0	0.0	0.0	0.0	0.0	20.0	0.0	0.0	0.0	7.0	0.0	0.0	1.0	0.0	8.0	10.0	1.0	0.0	0.0	0.0	10.0	0.0	0.0	4.0	85.0	35.0	0.0	1.0	11.0	3.0	8.0	50.0	2.0	0.0	0.0	0.0
OTU_180	D_0__Bacteria; D_1__Proteobacteria; D_2__Alphaproteobacteria; D_3__Rhodospirillales; D_4__Rhodospirillaceae; D_5__uncultured	3.0	0.0	15.0	1.0	0.0	6.0	2.0	0.0	0.0	0.0	16.0	1.0	3.0	0.0	12.0	0.0	0.0	0.0	0.0	0.0	0.0	1.0	26.0	0.0	4.0	2.0	1.0	0.0	2.0	98.0	5.0	6.0	2.0	1.0	39.0	0.0	0.0	0.0	0.0	2.0	3.0	0.0	3.0	0.0	1.0	13.0
OTU_339	D_0__Bacteria; D_1__Bacteroidetes; D_2__Bacteroidia; D_3__Bacteroidales; D_4__Prevotellaceae; D_5__Prevotellaceae NK3B31 group; D_6__uncultured organism	0.0	0.0	0.0	0.0	0.0	0.0	0.0	0.0	0.0	0.0	4.0	3.0	3.0	0.0	0.0	0.0	0.0	1.0	0.0	0.0	0.0	0.0	0.0	0.0	0.0	0.0	0.0	0.0	0.0	0.0	0.0	0.0	0.0	0.0	0.0	1.0	0.0	0.0	0.0	0.0	0.0	0.0	0.0	0.0	0.0	0.0
OTU_444	D_0__Bacteria; D_1__Firmicutes; D_2__Clostridia; D_3__Clostridiales; D_4__Peptostreptococcaceae	0.0	0.0	0.0	0.0	0.0	0.0	0.0	0.0	0.0	0.0	4.0	0.0	0.0	0.0	0.0	0.0	0.0	0.0	0.0	0.0	0.0	0.0	0.0	0.0	0.0	0.0	0.0	0.0	0.0	0.0	0.0	0.0	0.0	0.0	0.0	0.0	0.0	0.0	0.0	0.0	0.0	1.0	0.0	0.0	0.0	0.0
OTU_214	D_0__Bacteria; D_1__Actinobacteria; D_2__Coriobacteriia; D_3__Coriobacteriales; D_4__Coriobacteriaceae; D_5__Parvibacter	0.0	0.0	0.0	0.0	0.0	0.0	0.0	0.0	0.0	0.0	1.0	1.0	0.0	0.0	0.0	0.0	1.0	0.0	1.0	0.0	0.0	0.0	0.0	2.0	0.0	0.0	0.0	1.0	1.0	3.0	6.0	7.0	5.0	9.0	5.0	5.0	8.0	1.0	0.0	2.0	2.0	5.0	12.0	3.0	9.0	3.0
OTU_380	D_0__Bacteria; D_1__Bacteroidetes; D_2__Bacteroidia; D_3__Bacteroidales; D_4__Bacteroidaceae; D_5__Bacteroides	0.0	0.0	0.0	0.0	0.0	0.0	0.0	0.0	0.0	0.0	1.0	0.0	0.0	0.0	0.0	0.0	0.0	1.0	1.0	0.0	0.0	0.0	0.0	0.0	0.0	0.0	0.0	0.0	0.0	1.0	0.0	0.0	0.0	0.0	0.0	0.0	0.0	0.0	0.0	1.0	0.0	0.0	0.0	0.0	0.0	0.0
OTU_409	D_0__Bacteria; D_1__Firmicutes; D_2__Clostridia; D_3__Clostridiales; D_4__Ruminococcaceae; D_5__Ruminiclostridium 5; Ambiguous_taxa	0.0	0.0	0.0	0.0	0.0	0.0	0.0	0.0	0.0	0.0	0.0	135.0	0.0	0.0	12.0	0.0	0.0	0.0	0.0	1.0	0.0	0.0	61.0	0.0	0.0	0.0	0.0	0.0	0.0	1.0	0.0	0.0	2.0	0.0	0.0	0.0	0.0	2.0	0.0	0.0	0.0	3.0	0.0	5.0	0.0	0.0
OTU_140	D_0__Bacteria; D_1__Firmicutes; D_2__Clostridia; D_3__Clostridiales; D_4__Lachnospiraceae	0.0	0.0	0.0	0.0	0.0	0.0	0.0	0.0	0.0	0.0	0.0	67.0	0.0	0.0	1.0	0.0	0.0	0.0	0.0	0.0	0.0	0.0	4.0	0.0	2.0	0.0	11.0	1.0	14.0	0.0	33.0	114.0	0.0	0.0	1.0	0.0	89.0	0.0	0.0	0.0	83.0	176.0	101.0	53.0	0.0	0.0
OTU_47	D_0__Bacteria; D_1__Actinobacteria; D_2__Actinobacteria; D_3__Corynebacteriales; D_4__Corynebacteriaceae	0.0	2.0	0.0	0.0	0.0	0.0	0.0	0.0	0.0	0.0	0.0	1.0	0.0	0.0	0.0	0.0	15.0	1432.0	848.0	112.0	38.0	6.0	1.0	0.0	0.0	0.0	24.0	0.0	0.0	19.0	0.0	0.0	0.0	0.0	0.0	0.0	0.0	0.0	0.0	1.0	0.0	0.0	0.0	5.0	1.0	0.0
OTU_330	D_0__Bacteria; D_1__Firmicutes; D_2__Clostridia; D_3__Clostridiales; D_4__Lachnospiraceae; D_5__Lachnospiraceae NK4A136 group; D_6__uncultured bacterium	0.0	0.0	2.0	2.0	1.0	1.0	0.0	0.0	0.0	0.0	0.0	2.0	0.0	0.0	0.0	1.0	0.0	0.0	1.0	1.0	0.0	0.0	2.0	0.0	1.0	0.0	0.0	0.0	0.0	0.0	1.0	0.0	0.0	0.0	0.0	1.0	0.0	2.0	2.0	0.0	0.0	1.0	0.0	0.0	1.0	0.0
OTU_90	D_0__Bacteria; D_1__Proteobacteria; D_2__Alphaproteobacteria; D_3__Rhodospirillales; D_4__Rhodospirillaceae; D_5__uncultured	10.0	0.0	0.0	0.0	3.0	0.0	1.0	0.0	0.0	0.0	0.0	2.0	0.0	0.0	13.0	0.0	0.0	0.0	0.0	0.0	9.0	0.0	23.0	1.0	0.0	4.0	0.0	0.0	2.0	695.0	1.0	8.0	7.0	17.0	114.0	1.0	2.0	3.0	0.0	7.0	0.0	21.0	14.0	6.0	4.0	41.0
OTU_279	D_0__Bacteria; D_1__Proteobacteria; D_2__Deltaproteobacteria; D_3__Desulfovibrionales; D_4__Desulfovibrionaceae	0.0	0.0	0.0	0.0	0.0	0.0	0.0	0.0	0.0	0.0	0.0	1.0	0.0	0.0	0.0	0.0	0.0	0.0	0.0	0.0	0.0	0.0	0.0	1.0	1.0	0.0	0.0	0.0	1.0	2.0	0.0	4.0	0.0	2.0	1.0	0.0	0.0	1.0	0.0	0.0	2.0	1.0	1.0	0.0	0.0	0.0
OTU_238	D_0__Bacteria; D_1__Tenericutes; D_2__Mollicutes; D_3__Mycoplasmatales; D_4__Mycoplasmataceae; D_5__Ureaplasma; D_6__uncultured bacterium	0.0	0.0	0.0	2.0	0.0	0.0	2.0	0.0	0.0	0.0	0.0	1.0	0.0	0.0	0.0	4.0	1.0	0.0	3.0	0.0	1.0	6.0	1.0	9.0	0.0	1.0	2.0	0.0	5.0	0.0	0.0	0.0	0.0	0.0	0.0	0.0	0.0	0.0	10.0	2.0	0.0	1.0	0.0	1.0	1.0	4.0
OTU_92	D_0__Bacteria; D_1__Firmicutes; D_2__Clostridia; D_3__Clostridiales; D_4__Lachnospiraceae; D_5__Lachnospiraceae UCG-001; D_6__uncultured bacterium	0.0	0.0	0.0	2.0	0.0	2.0	0.0	0.0	0.0	0.0	0.0	1.0	0.0	0.0	0.0	2.0	234.0	481.0	282.0	0.0	116.0	216.0	0.0	0.0	0.0	0.0	1.0	1.0	0.0	0.0	0.0	0.0	1.0	0.0	0.0	1.0	0.0	0.0	0.0	0.0	0.0	0.0	0.0	0.0	0.0	0.0
OTU_316	D_0__Bacteria; D_1__Firmicutes; D_2__Clostridia; D_3__Clostridiales; D_4__Lachnospiraceae; D_5__Blautia	0.0	0.0	0.0	0.0	1.0	0.0	1.0	0.0	0.0	0.0	0.0	2.0	2.0	1.0	2.0	0.0	2.0	0.0	1.0	0.0	0.0	0.0	0.0	0.0	0.0	0.0	0.0	3.0	0.0	0.0	0.0	0.0	0.0	0.0	0.0	0.0	0.0	0.0	0.0	0.0	0.0	0.0	0.0	0.0	0.0	0.0
OTU_302	D_0__Bacteria; D_1__Firmicutes; D_2__Clostridia; D_3__Clostridiales; D_4__Ruminococcaceae; D_5__Faecalibacterium; Ambiguous_taxa	0.0	0.0	0.0	1.0	1.0	0.0	0.0	0.0	0.0	0.0	0.0	3.0	0.0	1.0	0.0	0.0	0.0	1.0	1.0	1.0	0.0	1.0	0.0	0.0	2.0	0.0	3.0	5.0	0.0	1.0	1.0	1.0	0.0	2.0	0.0	0.0	0.0	1.0	0.0	0.0	0.0	5.0	1.0	0.0	0.0	0.0
OTU_81	D_0__Bacteria; D_1__Firmicutes; D_2__Clostridia; D_3__Clostridiales; D_4__Lachnospiraceae; D_5__Lachnospiraceae NK4A136 group; Ambiguous_taxa	0.0	0.0	0.0	0.0	0.0	0.0	0.0	0.0	0.0	0.0	0.0	1.0	0.0	0.0	0.0	0.0	2.0	2.0	4.0	0.0	2.0	1.0	0.0	0.0	0.0	0.0	0.0	0.0	0.0	0.0	0.0	0.0	11.0	0.0	1.0	0.0	0.0	391.0	0.0	0.0	5.0	852.0	195.0	0.0	4.0	0.0
OTU_382	D_0__Bacteria; D_1__Firmicutes; D_2__Clostridia; D_3__Clostridiales; D_4__Ruminococcaceae; D_5__Subdoligranulum; D_6__uncultured bacterium	0.0	0.0	0.0	0.0	3.0	0.0	0.0	0.0	0.0	0.0	0.0	2.0	0.0	2.0	0.0	0.0	0.0	0.0	2.0	0.0	0.0	0.0	0.0	0.0	1.0	0.0	0.0	0.0	0.0	0.0	0.0	0.0	0.0	0.0	0.0	0.0	0.0	0.0	0.0	0.0	0.0	0.0	0.0	0.0	0.0	0.0
OTU_373	D_0__Bacteria; D_1__Firmicutes; D_2__Clostridia; D_3__Clostridiales; D_4__Lachnospiraceae; D_5__uncultured; D_6__uncultured bacterium	0.0	6.0	0.0	0.0	0.0	0.0	0.0	0.0	0.0	0.0	0.0	0.0	5.0	2.0	0.0	0.0	0.0	20.0	0.0	0.0	4.0	0.0	0.0	2.0	8.0	8.0	1.0	2.0	18.0	16.0	11.0	21.0	1.0	11.0	3.0	0.0	4.0	1.0	0.0	57.0	15.0	10.0	0.0	3.0	1.0	12.0
OTU_172	D_0__Bacteria; D_1__Firmicutes; D_2__Clostridia; D_3__Clostridiales; D_4__Lachnospiraceae	83.0	0.0	2.0	0.0	0.0	2.0	0.0	0.0	0.0	0.0	0.0	0.0	84.0	1.0	0.0	0.0	0.0	0.0	0.0	0.0	0.0	0.0	0.0	0.0	30.0	190.0	1.0	1.0	57.0	69.0	58.0	2.0	0.0	29.0	25.0	0.0	0.0	5.0	0.0	69.0	26.0	1.0	16.0	0.0	0.0	2.0
OTU_375	D_0__Bacteria; D_1__Firmicutes; D_2__Clostridia; D_3__Clostridiales	0.0	0.0	8.0	2.0	0.0	1.0	1.0	0.0	0.0	0.0	0.0	0.0	6.0	7.0	0.0	0.0	0.0	0.0	0.0	0.0	0.0	0.0	0.0	0.0	0.0	0.0	0.0	0.0	0.0	0.0	0.0	0.0	0.0	0.0	0.0	0.0	0.0	0.0	0.0	0.0	0.0	0.0	0.0	0.0	0.0	0.0
OTU_186	D_0__Bacteria; D_1__Firmicutes; D_2__Clostridia; D_3__Clostridiales; D_4__Lachnospiraceae; D_5__[Eubacterium] ruminantium group; D_6__uncultured bacterium	0.0	0.0	0.0	0.0	0.0	0.0	1.0	0.0	0.0	0.0	0.0	0.0	1.0	0.0	0.0	0.0	0.0	0.0	0.0	0.0	0.0	0.0	2.0	0.0	0.0	0.0	0.0	0.0	0.0	0.0	0.0	0.0	0.0	0.0	0.0	0.0	0.0	0.0	0.0	0.0	0.0	0.0	0.0	235.0	0.0	0.0
OTU_438	D_0__Bacteria; D_1__Firmicutes; D_2__Clostridia; D_3__Clostridiales; D_4__Lachnospiraceae; D_5__Lachnoclostridium	0.0	0.0	0.0	0.0	0.0	0.0	3.0	0.0	0.0	0.0	0.0	0.0	1.0	1.0	0.0	0.0	3.0	4.0	2.0	0.0	6.0	3.0	0.0	0.0	0.0	0.0	0.0	1.0	0.0	1.0	7.0	0.0	3.0	1.0	0.0	0.0	3.0	3.0	0.0	1.0	1.0	4.0	0.0	1.0	0.0	1.0
OTU_115	D_0__Bacteria; D_1__Firmicutes; D_2__Clostridia; D_3__Clostridiales; D_4__Lachnospiraceae	0.0	0.0	0.0	0.0	0.0	0.0	0.0	0.0	0.0	0.0	0.0	0.0	1.0	0.0	0.0	0.0	0.0	79.0	0.0	0.0	16.0	0.0	0.0	0.0	1.0	10.0	13.0	1.0	0.0	48.0	0.0	3.0	10.0	0.0	0.0	0.0	6.0	373.0	0.0	21.0	12.0	49.0	8.0	1.0	0.0	25.0
OTU_213	D_0__Bacteria; D_1__Firmicutes; D_2__Clostridia; D_3__Clostridiales; D_4__Ruminococcaceae; D_5__Ruminiclostridium 5	0.0	0.0	0.0	0.0	0.0	0.0	3.0	0.0	0.0	0.0	0.0	0.0	1.0	0.0	0.0	2.0	24.0	62.0	11.0	1.0	5.0	9.0	0.0	0.0	5.0	8.0	0.0	1.0	1.0	6.0	2.0	1.0	4.0	8.0	0.0	1.0	7.0	9.0	0.0	2.0	3.0	1.0	4.0	12.0	3.0	0.0
OTU_368	D_0__Bacteria; D_1__Proteobacteria; D_2__Alphaproteobacteria; D_3__Rhodospirillales; D_4__Rhodospirillaceae; D_5__uncultured	0.0	0.0	0.0	0.0	0.0	0.0	0.0	0.0	0.0	0.0	0.0	0.0	1.0	0.0	0.0	0.0	1.0	0.0	0.0	0.0	0.0	0.0	1.0	1.0	0.0	0.0	0.0	0.0	0.0	0.0	0.0	0.0	0.0	0.0	0.0	0.0	0.0	0.0	0.0	0.0	0.0	0.0	0.0	0.0	0.0	0.0
OTU_153	D_0__Bacteria; D_1__Firmicutes; D_2__Clostridia; D_3__Clostridiales; D_4__Lachnospiraceae; D_5__uncultured	0.0	0.0	0.0	43.0	0.0	1.0	0.0	0.0	0.0	0.0	0.0	0.0	1.0	1.0	0.0	0.0	0.0	41.0	0.0	0.0	28.0	0.0	0.0	0.0	0.0	6.0	0.0	100.0	0.0	2.0	0.0	0.0	0.0	3.0	49.0	0.0	0.0	1.0	0.0	24.0	0.0	0.0	0.0	5.0	73.0	0.0
OTU_404	D_0__Bacteria; D_1__Bacteroidetes; D_2__Bacteroidia; D_3__Bacteroidales; D_4__Bacteroidales S24-7 group; D_5__uncultured bacterium; D_6__uncultured bacterium	0.0	1.0	0.0	1.0	0.0	0.0	0.0	0.0	0.0	0.0	0.0	0.0	1.0	0.0	0.0	1.0	0.0	0.0	0.0	0.0	0.0	0.0	0.0	0.0	0.0	0.0	0.0	0.0	0.0	0.0	0.0	3.0	0.0	0.0	0.0	0.0	0.0	0.0	0.0	0.0	0.0	0.0	0.0	0.0	0.0	0.0
OTU_389	D_0__Bacteria; D_1__Firmicutes; D_2__Bacilli; D_3__Lactobacillales; D_4__Streptococcaceae; D_5__Streptococcus	0.0	0.0	0.0	0.0	0.0	0.0	0.0	0.0	0.0	0.0	0.0	0.0	0.0	1.0	0.0	0.0	0.0	0.0	0.0	0.0	0.0	0.0	0.0	0.0	0.0	0.0	0.0	1.0	0.0	0.0	0.0	0.0	0.0	0.0	0.0	0.0	0.0	0.0	0.0	0.0	0.0	0.0	0.0	0.0	0.0	0.0
OTU_22	D_0__Bacteria; D_1__Firmicutes; D_2__Clostridia; D_3__Clostridiales; D_4__Peptostreptococcaceae; D_5__Romboutsia; D_6__uncultured bacterium	0.0	0.0	0.0	0.0	0.0	0.0	0.0	0.0	0.0	0.0	0.0	0.0	0.0	1.0	0.0	0.0	0.0	1.0	0.0	0.0	0.0	0.0	2.0	0.0	778.0	800.0	809.0	876.0	272.0	448.0	794.0	233.0	392.0	279.0	105.0	663.0	840.0	5.0	1195.0	594.0	493.0	226.0	517.0	470.0	1505.0	553.0
OTU_349	D_0__Bacteria; D_1__Firmicutes; D_2__Clostridia; D_3__Clostridiales; D_4__Ruminococcaceae; D_5__[Eubacterium] coprostanoligenes group; D_6__uncultured organism	0.0	1.0	0.0	0.0	0.0	0.0	0.0	0.0	0.0	0.0	0.0	0.0	0.0	1.0	1.0	0.0	0.0	0.0	0.0	0.0	1.0	0.0	1.0	0.0	0.0	1.0	0.0	0.0	0.0	0.0	0.0	0.0	0.0	0.0	0.0	0.0	0.0	0.0	0.0	0.0	0.0	0.0	0.0	0.0	1.0	0.0
OTU_399	D_0__Bacteria; D_1__Firmicutes; D_2__Clostridia; D_3__Clostridiales; D_4__Lachnospiraceae; D_5__Tyzzerella 3; D_6__uncultured bacterium	1.0	0.0	0.0	0.0	0.0	0.0	0.0	0.0	0.0	0.0	0.0	0.0	0.0	0.0	1.0	0.0	0.0	0.0	0.0	0.0	0.0	0.0	0.0	0.0	0.0	0.0	0.0	0.0	0.0	0.0	0.0	0.0	0.0	0.0	0.0	0.0	0.0	0.0	0.0	0.0	0.0	0.0	0.0	0.0	0.0	0.0
OTU_354	D_0__Bacteria; D_1__Proteobacteria; D_2__Alphaproteobacteria; D_3__Rickettsiales; D_4__Mitochondria	0.0	0.0	1.0	0.0	0.0	0.0	0.0	0.0	0.0	0.0	0.0	0.0	0.0	0.0	1.0	0.0	0.0	0.0	0.0	0.0	0.0	1.0	0.0	0.0	0.0	0.0	0.0	0.0	0.0	0.0	0.0	0.0	2.0	0.0	0.0	0.0	0.0	0.0	0.0	0.0	0.0	0.0	1.0	0.0	0.0	0.0
OTU_242	D_0__Bacteria; D_1__Firmicutes; D_2__Clostridia; D_3__Clostridiales; D_4__Lachnospiraceae; D_5__Roseburia	0.0	0.0	0.0	0.0	0.0	0.0	0.0	0.0	0.0	0.0	0.0	0.0	0.0	0.0	1.0	0.0	0.0	0.0	0.0	0.0	0.0	0.0	0.0	0.0	0.0	0.0	0.0	0.0	0.0	0.0	0.0	0.0	0.0	0.0	0.0	0.0	0.0	0.0	0.0	0.0	0.0	1.0	96.0	0.0	0.0	0.0
OTU_405	D_0__Bacteria; D_1__Bacteroidetes; D_2__Bacteroidia; D_3__Bacteroidales; D_4__Rikenellaceae; D_5__Alistipes; Ambiguous_taxa	0.0	0.0	0.0	0.0	0.0	0.0	0.0	0.0	0.0	0.0	0.0	0.0	0.0	0.0	2.0	0.0	0.0	0.0	0.0	0.0	0.0	0.0	0.0	0.0	0.0	0.0	0.0	0.0	0.0	0.0	0.0	0.0	0.0	0.0	0.0	0.0	0.0	0.0	2.0	0.0	0.0	0.0	0.0	0.0	0.0	0.0
OTU_315	D_0__Bacteria; D_1__Firmicutes; D_2__Clostridia; D_3__Clostridiales; D_4__Ruminococcaceae; D_5__Ruminiclostridium; D_6__uncultured bacterium	0.0	0.0	0.0	1.0	0.0	0.0	0.0	0.0	0.0	0.0	0.0	0.0	0.0	0.0	0.0	0.0	0.0	0.0	0.0	0.0	0.0	0.0	0.0	0.0	0.0	0.0	0.0	0.0	4.0	5.0	2.0	1.0	0.0	0.0	1.0	0.0	1.0	0.0	0.0	0.0	2.0	0.0	0.0	0.0	0.0	0.0
OTU_134	D_0__Bacteria; D_1__Firmicutes; D_2__Clostridia; D_3__Clostridiales; D_4__Lachnospiraceae; D_5__Lachnospiraceae UCG-001	0.0	0.0	0.0	0.0	0.0	0.0	0.0	0.0	0.0	0.0	0.0	0.0	0.0	0.0	0.0	0.0	80.0	204.0	128.0	0.0	54.0	99.0	0.0	0.0	0.0	0.0	0.0	0.0	0.0	0.0	0.0	0.0	0.0	0.0	0.0	0.0	0.0	0.0	0.0	0.0	0.0	0.0	0.0	0.0	1.0	0.0
OTU_165	D_0__Bacteria; D_1__Firmicutes; D_2__Clostridia; D_3__Clostridiales; D_4__Lachnospiraceae; D_5__Roseburia; D_6__uncultured bacterium	0.0	12.0	0.0	0.0	0.0	0.0	0.0	0.0	0.0	0.0	0.0	0.0	0.0	0.0	0.0	0.0	5.0	6.0	2.0	0.0	3.0	1.0	0.0	2.0	0.0	0.0	0.0	0.0	0.0	0.0	0.0	130.0	6.0	0.0	0.0	0.0	0.0	17.0	0.0	0.0	87.0	82.0	0.0	0.0	0.0	0.0
OTU_124	D_0__Bacteria; D_1__Firmicutes; D_2__Clostridia; D_3__Clostridiales; D_4__Lachnospiraceae; D_5__uncultured; D_6__Clostridium sp. Clone-47	0.0	0.0	0.0	0.0	0.0	0.0	0.0	0.0	0.0	0.0	0.0	0.0	0.0	0.0	0.0	0.0	0.0	0.0	1.0	0.0	0.0	0.0	2.0	3.0	7.0	65.0	1.0	7.0	8.0	3.0	0.0	91.0	1.0	7.0	27.0	0.0	1.0	0.0	0.0	23.0	78.0	2.0	10.0	21.0	0.0	78.0
OTU_343	D_0__Bacteria; D_1__Bacteroidetes; D_2__Bacteroidia; D_3__Bacteroidales; D_4__Bacteroidales S24-7 group; D_5__uncultured bacterium; D_6__uncultured bacterium	0.0	0.0	0.0	0.0	0.0	0.0	0.0	0.0	0.0	0.0	0.0	0.0	0.0	0.0	0.0	0.0	0.0	0.0	0.0	0.0	0.0	0.0	0.0	0.0	0.0	0.0	0.0	0.0	0.0	0.0	0.0	0.0	0.0	11.0	0.0	0.0	0.0	0.0	0.0	0.0	0.0	0.0	0.0	0.0	0.0	0.0
OTU_341	D_0__Bacteria; D_1__Firmicutes; D_2__Clostridia; D_3__Clostridiales; D_4__Ruminococcaceae; D_5__Subdoligranulum; D_6__uncultured bacterium	0.0	0.0	0.0	0.0	0.0	1.0	0.0	0.0	0.0	0.0	0.0	0.0	0.0	0.0	0.0	1.0	0.0	0.0	0.0	0.0	0.0	0.0	0.0	0.0	0.0	0.0	0.0	0.0	0.0	0.0	0.0	0.0	0.0	0.0	0.0	0.0	0.0	0.0	1.0	0.0	1.0	2.0	0.0	0.0	0.0	0.0
OTU_130	D_0__Bacteria; D_1__Firmicutes; D_2__Clostridia; D_3__Clostridiales; D_4__Lachnospiraceae; D_5__Lachnospiraceae NK4A136 group	0.0	0.0	0.0	0.0	0.0	1.0	0.0	0.0	0.0	0.0	0.0	0.0	0.0	0.0	0.0	0.0	0.0	0.0	0.0	0.0	0.0	0.0	0.0	0.0	0.0	308.0	1.0	5.0	1.0	1.0	0.0	0.0	1.0	86.0	22.0	0.0	0.0	35.0	1.0	32.0	0.0	33.0	8.0	0.0	1.0	51.0
OTU_126	D_0__Bacteria; D_1__Firmicutes; D_2__Clostridia; D_3__Clostridiales; D_4__Lachnospiraceae; D_5__Lachnospiraceae NK4A136 group; D_6__uncultured bacterium	0.0	3.0	16.0	0.0	0.0	20.0	5.0	0.0	0.0	0.0	0.0	0.0	0.0	0.0	0.0	96.0	0.0	0.0	0.0	9.0	0.0	0.0	0.0	0.0	0.0	0.0	1.0	0.0	0.0	0.0	0.0	0.0	1.0	75.0	191.0	0.0	0.0	25.0	0.0	0.0	0.0	18.0	224.0	128.0	0.0	0.0
OTU_362	D_0__Bacteria; D_1__Firmicutes; D_2__Erysipelotrichia; D_3__Erysipelotrichales; D_4__Erysipelotrichaceae; D_5__Turicibacter; D_6__uncultured bacterium	5.0	0.0	0.0	0.0	0.0	0.0	2.0	0.0	0.0	0.0	0.0	0.0	0.0	0.0	0.0	22.0	1.0	0.0	0.0	3.0	0.0	0.0	0.0	1.0	16.0	9.0	45.0	5.0	18.0	4.0	11.0	2.0	30.0	15.0	3.0	30.0	62.0	0.0	153.0	18.0	23.0	2.0	13.0	10.0	53.0	25.0
OTU_230	D_0__Bacteria; D_1__Firmicutes; D_2__Clostridia; D_3__Clostridiales; D_4__Clostridiales vadinBB60 group; D_5__uncultured bacterium; D_6__uncultured bacterium	0.0	8.0	0.0	0.0	0.0	0.0	45.0	0.0	0.0	0.0	0.0	0.0	0.0	0.0	0.0	32.0	1.0	0.0	2.0	0.0	0.0	0.0	0.0	0.0	0.0	1.0	0.0	6.0	4.0	3.0	0.0	2.0	0.0	0.0	0.0	0.0	2.0	2.0	0.0	8.0	1.0	0.0	0.0	0.0	1.0	0.0
OTU_406	D_0__Bacteria; D_1__Proteobacteria; D_2__Alphaproteobacteria; D_3__Rhodospirillales; D_4__Rhodospirillaceae; D_5__uncultured; D_6__uncultured proteobacterium	1.0	0.0	0.0	0.0	0.0	0.0	0.0	0.0	0.0	0.0	0.0	0.0	0.0	0.0	0.0	2.0	0.0	0.0	0.0	0.0	0.0	0.0	0.0	0.0	0.0	0.0	0.0	0.0	0.0	0.0	0.0	0.0	0.0	0.0	0.0	0.0	0.0	0.0	0.0	0.0	0.0	1.0	0.0	0.0	0.0	0.0
OTU_189	D_0__Bacteria; D_1__Firmicutes; D_2__Clostridia; D_3__Clostridiales; D_4__Lachnospiraceae	0.0	2.0	0.0	1.0	0.0	0.0	9.0	0.0	0.0	0.0	0.0	0.0	0.0	0.0	0.0	7.0	2.0	5.0	1.0	5.0	1.0	3.0	0.0	0.0	4.0	1.0	2.0	0.0	3.0	0.0	27.0	2.0	6.0	5.0	0.0	3.0	7.0	6.0	0.0	2.0	7.0	17.0	3.0	4.0	0.0	0.0
OTU_267	D_0__Bacteria; D_1__Firmicutes; D_2__Clostridia; D_3__Clostridiales; D_4__Lachnospiraceae	0.0	0.0	0.0	0.0	0.0	0.0	6.0	0.0	0.0	0.0	0.0	0.0	0.0	0.0	0.0	5.0	8.0	3.0	6.0	4.0	0.0	4.0	0.0	0.0	0.0	0.0	0.0	0.0	0.0	0.0	0.0	2.0	0.0	0.0	0.0	5.0	0.0	0.0	0.0	0.0	3.0	0.0	0.0	2.0	2.0	0.0
OTU_145	D_0__Bacteria; D_1__Firmicutes; D_2__Clostridia; D_3__Clostridiales; D_4__Ruminococcaceae; D_5__Ruminiclostridium; D_6__uncultured bacterium	0.0	0.0	0.0	0.0	0.0	0.0	2.0	0.0	0.0	0.0	0.0	0.0	0.0	0.0	0.0	16.0	0.0	31.0	0.0	2.0	9.0	0.0	0.0	1.0	0.0	0.0	0.0	0.0	1.0	26.0	1.0	79.0	7.0	6.0	64.0	0.0	1.0	20.0	0.0	3.0	55.0	0.0	0.0	3.0	3.0	16.0
OTU_196	D_0__Bacteria; D_1__Firmicutes; D_2__Erysipelotrichia; D_3__Erysipelotrichales; D_4__Erysipelotrichaceae	0.0	2.0	0.0	0.0	0.0	0.0	0.0	0.0	0.0	0.0	0.0	0.0	0.0	0.0	0.0	2.0	3.0	1.0	0.0	1.0	0.0	2.0	0.0	1.0	1.0	0.0	1.0	0.0	4.0	10.0	9.0	0.0	2.0	0.0	1.0	41.0	1.0	2.0	19.0	0.0	0.0	0.0	3.0	5.0	11.0	3.0
OTU_273	D_0__Bacteria; D_1__Firmicutes; D_2__Clostridia; D_3__Clostridiales; D_4__Ruminococcaceae	0.0	3.0	0.0	3.0	0.0	0.0	2.0	0.0	0.0	0.0	0.0	0.0	0.0	0.0	0.0	6.0	8.0	3.0	7.0	2.0	0.0	1.0	0.0	0.0	1.0	0.0	0.0	0.0	0.0	1.0	1.0	0.0	4.0	1.0	0.0	0.0	0.0	0.0	0.0	0.0	0.0	3.0	0.0	2.0	1.0	0.0
OTU_300	D_0__Bacteria; D_1__Bacteroidetes; D_2__Bacteroidia; D_3__Bacteroidales; D_4__Prevotellaceae; D_5__Prevotella 9; D_6__uncultured bacterium	0.0	0.0	2.0	1.0	0.0	6.0	5.0	0.0	0.0	0.0	0.0	0.0	0.0	0.0	0.0	4.0	3.0	0.0	0.0	1.0	0.0	0.0	0.0	0.0	0.0	0.0	0.0	0.0	1.0	2.0	6.0	0.0	0.0	0.0	5.0	6.0	6.0	0.0	0.0	0.0	0.0	0.0	0.0	0.0	0.0	0.0
OTU_181	D_0__Bacteria; D_1__Firmicutes; D_2__Clostridia; D_3__Clostridiales; D_4__Lachnospiraceae	3.0	0.0	0.0	0.0	4.0	2.0	14.0	0.0	0.0	0.0	0.0	0.0	0.0	0.0	0.0	9.0	14.0	63.0	11.0	4.0	14.0	19.0	0.0	0.0	0.0	8.0	0.0	2.0	48.0	7.0	1.0	21.0	9.0	3.0	21.0	0.0	3.0	52.0	0.0	12.0	28.0	9.0	1.0	24.0	1.0	3.0
OTU_355	D_0__Bacteria; D_1__Bacteroidetes; D_2__Bacteroidia; D_3__Bacteroidales; D_4__Prevotellaceae; D_5__Prevotella 7; D_6__uncultured bacterium	0.0	0.0	0.0	0.0	0.0	0.0	0.0	0.0	0.0	0.0	0.0	0.0	0.0	0.0	0.0	3.0	2.0	0.0	0.0	0.0	0.0	0.0	0.0	0.0	0.0	0.0	0.0	0.0	0.0	0.0	0.0	0.0	0.0	0.0	0.0	0.0	0.0	0.0	0.0	0.0	0.0	0.0	0.0	0.0	0.0	0.0
OTU_149	D_0__Bacteria; D_1__Firmicutes; D_2__Clostridia; D_3__Clostridiales; D_4__Lachnospiraceae; D_5__Lachnospiraceae UCG-006; D_6__uncultured bacterium	0.0	0.0	0.0	0.0	0.0	0.0	0.0	0.0	0.0	0.0	0.0	0.0	0.0	0.0	0.0	1.0	0.0	0.0	0.0	0.0	0.0	0.0	0.0	0.0	0.0	0.0	0.0	0.0	0.0	0.0	0.0	0.0	1.0	0.0	0.0	0.0	0.0	1.0	0.0	0.0	0.0	1.0	419.0	0.0	0.0	1.0
OTU_169	D_0__Bacteria; D_1__Firmicutes; D_2__Clostridia; D_3__Clostridiales; D_4__Ruminococcaceae; D_5__Ruminococcaceae UCG-014	0.0	0.0	0.0	0.0	0.0	0.0	40.0	0.0	0.0	0.0	0.0	0.0	0.0	0.0	0.0	3.0	0.0	12.0	2.0	0.0	44.0	0.0	0.0	1.0	10.0	14.0	0.0	3.0	36.0	10.0	6.0	37.0	18.0	69.0	12.0	0.0	12.0	10.0	0.0	16.0	27.0	11.0	4.0	18.0	1.0	2.0
OTU_390	D_0__Bacteria; D_1__Bacteroidetes; D_2__Bacteroidia; D_3__Bacteroidales; D_4__Prevotellaceae; D_5__Prevotellaceae NK3B31 group; Ambiguous_taxa	0.0	0.0	0.0	0.0	0.0	0.0	0.0	0.0	0.0	0.0	0.0	0.0	0.0	0.0	0.0	1.0	3.0	0.0	0.0	0.0	0.0	0.0	0.0	0.0	0.0	0.0	0.0	0.0	0.0	0.0	0.0	0.0	0.0	0.0	1.0	0.0	1.0	0.0	0.0	0.0	0.0	0.0	0.0	0.0	0.0	0.0
OTU_155	D_0__Bacteria; D_1__Firmicutes; D_2__Clostridia; D_3__Clostridiales; D_4__Ruminococcaceae; D_5__Butyricicoccus; Ambiguous_taxa	0.0	0.0	0.0	0.0	0.0	0.0	5.0	0.0	0.0	0.0	0.0	0.0	0.0	0.0	0.0	1.0	3.0	18.0	0.0	0.0	4.0	4.0	0.0	1.0	20.0	1.0	5.0	4.0	1.0	4.0	17.0	40.0	0.0	2.0	7.0	0.0	1.0	18.0	0.0	16.0	21.0	7.0	0.0	13.0	8.0	2.0
OTU_62	D_0__Bacteria; D_1__Firmicutes; D_2__Clostridia; D_3__Clostridiales; D_4__Lachnospiraceae; D_5__Lachnospiraceae NK4A136 group	120.0	0.0	0.0	0.0	51.0	5.0	0.0	0.0	0.0	0.0	0.0	0.0	0.0	0.0	0.0	1.0	0.0	0.0	1.0	0.0	0.0	0.0	0.0	0.0	27.0	508.0	4.0	0.0	1.0	226.0	261.0	0.0	0.0	187.0	1.0	0.0	0.0	10.0	1.0	0.0	2.0	0.0	0.0	0.0	0.0	1.0
OTU_32	D_0__Bacteria; D_1__Firmicutes; D_2__Clostridia; D_3__Clostridiales; D_4__Lachnospiraceae; D_5__[Eubacterium] fissicatena group; Ambiguous_taxa	0.0	0.0	39.0	0.0	0.0	21.0	0.0	0.0	0.0	0.0	0.0	0.0	0.0	0.0	0.0	0.0	0.0	0.0	0.0	0.0	0.0	0.0	0.0	3.0	118.0	93.0	52.0	1162.0	124.0	124.0	52.0	54.0	84.0	98.0	74.0	34.0	63.0	28.0	23.0	86.0	57.0	174.0	45.0	82.0	203.0	63.0
OTU_141	D_0__Bacteria; D_1__Firmicutes; D_2__Clostridia; D_3__Clostridiales; D_4__Lachnospiraceae; D_5__uncultured; D_6__uncultured bacterium	0.0	0.0	0.0	0.0	0.0	0.0	38.0	0.0	0.0	0.0	0.0	0.0	0.0	0.0	0.0	0.0	25.0	212.0	50.0	1.0	32.0	57.0	0.0	0.0	0.0	0.0	0.0	0.0	0.0	0.0	0.0	0.0	0.0	0.0	0.0	0.0	0.0	0.0	0.0	0.0	0.0	0.0	0.0	0.0	0.0	0.0
OTU_211	D_0__Bacteria; D_1__Firmicutes; D_2__Clostridia; D_3__Clostridiales; D_4__Clostridiales vadinBB60 group; D_5__uncultured bacterium; D_6__uncultured bacterium	0.0	0.0	0.0	0.0	0.0	0.0	0.0	0.0	0.0	0.0	0.0	0.0	0.0	0.0	0.0	0.0	26.0	10.0	14.0	0.0	29.0	22.0	0.0	0.0	0.0	0.0	0.0	0.0	0.0	0.0	0.0	0.0	0.0	0.0	0.0	0.0	1.0	0.0	0.0	1.0	0.0	0.0	0.0	0.0	0.0	2.0
OTU_217	D_0__Bacteria; D_1__Firmicutes; D_2__Clostridia; D_3__Clostridiales; D_4__Ruminococcaceae; D_5__Oscillibacter; D_6__uncultured bacterium	0.0	0.0	0.0	0.0	0.0	0.0	0.0	0.0	0.0	0.0	0.0	0.0	0.0	0.0	0.0	0.0	4.0	5.0	8.0	0.0	2.0	3.0	0.0	0.0	0.0	4.0	0.0	0.0	1.0	2.0	3.0	5.0	9.0	0.0	8.0	1.0	2.0	14.0	2.0	9.0	2.0	8.0	3.0	3.0	0.0	2.0
OTU_253	D_0__Bacteria; D_1__Firmicutes; D_2__Clostridia; D_3__Clostridiales; D_4__Lachnospiraceae; D_5__uncultured; D_6__uncultured bacterium	0.0	0.0	0.0	0.0	0.0	0.0	0.0	0.0	0.0	0.0	0.0	0.0	0.0	0.0	0.0	0.0	14.0	25.0	13.0	0.0	0.0	11.0	0.0	0.0	0.0	0.0	0.0	0.0	0.0	0.0	0.0	0.0	1.0	0.0	0.0	0.0	0.0	0.0	0.0	0.0	0.0	0.0	0.0	0.0	0.0	0.0
OTU_209	D_0__Bacteria; D_1__Firmicutes; D_2__Clostridia; D_3__Clostridiales; D_4__Lachnospiraceae; D_5__uncultured; Ambiguous_taxa	0.0	0.0	0.0	0.0	0.0	0.0	0.0	0.0	0.0	0.0	0.0	0.0	0.0	0.0	0.0	0.0	15.0	0.0	2.0	0.0	0.0	4.0	0.0	0.0	5.0	3.0	1.0	1.0	0.0	34.0	1.0	0.0	0.0	1.0	19.0	0.0	1.0	0.0	0.0	5.0	1.0	0.0	0.0	2.0	1.0	1.0
OTU_436	D_0__Bacteria; D_1__Firmicutes; D_2__Clostridia; D_3__Clostridiales; D_4__Lachnospiraceae	0.0	0.0	0.0	0.0	0.0	0.0	1.0	0.0	0.0	0.0	0.0	0.0	0.0	0.0	0.0	0.0	8.0	19.0	2.0	0.0	0.0	2.0	0.0	0.0	0.0	0.0	0.0	0.0	0.0	0.0	0.0	5.0	2.0	0.0	0.0	0.0	4.0	373.0	0.0	1.0	6.0	1.0	9.0	9.0	4.0	0.0
OTU_215	D_0__Bacteria; D_1__Bacteroidetes; D_2__Bacteroidia; D_3__Bacteroidales; D_4__Bacteroidales S24-7 group; Ambiguous_taxa; Ambiguous_taxa	0.0	10.0	0.0	16.0	0.0	0.0	0.0	0.0	0.0	0.0	0.0	0.0	0.0	0.0	0.0	0.0	1.0	0.0	0.0	0.0	0.0	0.0	0.0	0.0	0.0	0.0	0.0	29.0	0.0	0.0	0.0	0.0	0.0	7.0	0.0	0.0	0.0	0.0	0.0	0.0	0.0	0.0	0.0	0.0	0.0	0.0
OTU_276	D_0__Bacteria; D_1__Firmicutes; D_2__Clostridia; D_3__Clostridiales; D_4__Ruminococcaceae; D_5__Ruminococcaceae UCG-014	0.0	0.0	0.0	0.0	0.0	0.0	9.0	0.0	0.0	0.0	0.0	0.0	0.0	0.0	0.0	0.0	4.0	0.0	0.0	0.0	3.0	8.0	0.0	0.0	0.0	1.0	0.0	0.0	7.0	0.0	6.0	0.0	24.0	1.0	15.0	0.0	6.0	287.0	0.0	3.0	2.0	6.0	49.0	1.0	1.0	0.0
OTU_412	D_0__Bacteria; D_1__Firmicutes; D_2__Clostridia; D_3__Clostridiales; D_4__Ruminococcaceae; D_5__Anaerotruncus; D_6__uncultured bacterium	0.0	0.0	0.0	0.0	0.0	0.0	2.0	0.0	0.0	0.0	0.0	0.0	0.0	0.0	0.0	0.0	1.0	3.0	3.0	1.0	1.0	1.0	0.0	0.0	6.0	2.0	1.0	1.0	0.0	4.0	4.0	3.0	1.0	1.0	9.0	0.0	1.0	4.0	0.0	1.0	3.0	2.0	0.0	1.0	0.0	4.0
OTU_287	D_0__Bacteria; D_1__Firmicutes; D_2__Bacilli; D_3__Bacillales; D_4__Planococcaceae; D_5__Sporosarcina	0.0	0.0	0.0	0.0	1.0	0.0	0.0	0.0	0.0	0.0	0.0	0.0	0.0	0.0	0.0	0.0	2.0	10.0	7.0	0.0	6.0	0.0	0.0	0.0	0.0	0.0	0.0	0.0	0.0	0.0	0.0	0.0	0.0	0.0	0.0	0.0	0.0	0.0	0.0	0.0	0.0	0.0	0.0	0.0	0.0	0.0
OTU_278	D_0__Bacteria; D_1__Firmicutes; D_2__Clostridia; D_3__Clostridiales; D_4__Peptococcaceae; D_5__Peptococcus; D_6__uncultured bacterium	0.0	0.0	0.0	0.0	0.0	0.0	0.0	0.0	0.0	0.0	0.0	0.0	0.0	0.0	0.0	0.0	1.0	0.0	0.0	0.0	0.0	0.0	0.0	0.0	0.0	0.0	0.0	0.0	0.0	3.0	0.0	0.0	0.0	0.0	0.0	0.0	0.0	2.0	1.0	1.0	0.0	6.0	2.0	4.0	0.0	0.0
OTU_439	D_0__Bacteria; D_1__Bacteroidetes; D_2__Bacteroidia; D_3__Bacteroidales; D_4__Porphyromonadaceae; D_5__Odoribacter; D_6__uncultured organism	0.0	0.0	0.0	0.0	1.0	0.0	0.0	0.0	0.0	0.0	0.0	0.0	0.0	0.0	0.0	0.0	1.0	0.0	0.0	0.0	0.0	0.0	0.0	0.0	0.0	0.0	0.0	0.0	0.0	0.0	0.0	0.0	0.0	0.0	0.0	0.0	0.0	0.0	0.0	0.0	1.0	0.0	0.0	0.0	0.0	0.0
OTU_338	D_0__Bacteria; D_1__Firmicutes; D_2__Clostridia; D_3__Clostridiales; D_4__Lachnospiraceae	0.0	0.0	0.0	0.0	0.0	0.0	0.0	0.0	0.0	0.0	0.0	0.0	0.0	0.0	0.0	0.0	0.0	0.0	0.0	0.0	0.0	0.0	3.0	4.0	0.0	16.0	2.0	12.0	14.0	0.0	0.0	404.0	18.0	58.0	15.0	0.0	3.0	0.0	1.0	38.0	325.0	0.0	2.0	0.0	2.0	5.0
OTU_183	D_0__Bacteria; D_1__Firmicutes; D_2__Erysipelotrichia; D_3__Erysipelotrichales; D_4__Erysipelotrichaceae; D_5__uncultured; Ambiguous_taxa	0.0	0.0	0.0	0.0	0.0	0.0	0.0	0.0	0.0	0.0	0.0	0.0	0.0	0.0	0.0	0.0	0.0	35.0	11.0	0.0	17.0	8.0	0.0	11.0	21.0	8.0	7.0	1.0	0.0	5.0	0.0	0.0	1.0	21.0	7.0	8.0	3.0	0.0	5.0	18.0	3.0	7.0	5.0	38.0	32.0	0.0
OTU_109	D_0__Bacteria; D_1__Firmicutes; D_2__Erysipelotrichia; D_3__Erysipelotrichales; D_4__Erysipelotrichaceae; D_5__Erysipelatoclostridium; D_6__uncultured bacterium	0.0	0.0	0.0	0.0	0.0	0.0	0.0	0.0	0.0	0.0	0.0	0.0	0.0	0.0	0.0	0.0	0.0	1.0	0.0	0.0	0.0	0.0	0.0	0.0	1.0	0.0	0.0	58.0	28.0	15.0	28.0	4.0	20.0	3.0	9.0	124.0	4.0	1.0	37.0	1.0	2.0	1.0	8.0	5.0	35.0	3.0
OTU_232	D_0__Bacteria; D_1__Firmicutes; D_2__Clostridia; D_3__Clostridiales; D_4__Ruminococcaceae; D_5__Ruminiclostridium; D_6__uncultured bacterium	0.0	4.0	0.0	0.0	0.0	0.0	0.0	0.0	0.0	0.0	0.0	0.0	0.0	0.0	0.0	0.0	0.0	10.0	0.0	0.0	9.0	0.0	0.0	0.0	0.0	0.0	0.0	0.0	0.0	11.0	0.0	1.0	1.0	10.0	0.0	0.0	0.0	0.0	0.0	2.0	0.0	0.0	0.0	0.0	0.0	2.0
OTU_247	D_0__Bacteria; D_1__Firmicutes; D_2__Clostridia; D_3__Clostridiales; D_4__Lachnospiraceae; D_5__uncultured	0.0	2.0	0.0	0.0	0.0	0.0	0.0	0.0	0.0	0.0	0.0	0.0	0.0	0.0	0.0	0.0	0.0	8.0	0.0	0.0	19.0	0.0	0.0	0.0	0.0	0.0	0.0	0.0	0.0	0.0	0.0	0.0	0.0	0.0	0.0	0.0	0.0	0.0	0.0	0.0	0.0	0.0	0.0	0.0	0.0	0.0
OTU_270	D_0__Bacteria; D_1__Firmicutes; D_2__Clostridia; D_3__Clostridiales; D_4__Christensenellaceae; D_5__uncultured; Ambiguous_taxa	0.0	0.0	0.0	0.0	0.0	0.0	0.0	0.0	0.0	0.0	0.0	0.0	0.0	0.0	0.0	0.0	0.0	0.0	0.0	0.0	0.0	0.0	0.0	0.0	1.0	1.0	0.0	0.0	0.0	0.0	0.0	7.0	2.0	6.0	8.0	0.0	0.0	11.0	0.0	3.0	0.0	6.0	0.0	5.0	3.0	0.0
OTU_344	D_0__Bacteria; D_1__Firmicutes; D_2__Negativicutes; D_3__Selenomonadales; D_4__Acidaminococcaceae; D_5__Phascolarctobacterium; D_6__uncultured Veillonellaceae bacterium	0.0	0.0	2.0	1.0	0.0	1.0	1.0	0.0	0.0	0.0	0.0	0.0	0.0	0.0	0.0	0.0	0.0	0.0	0.0	0.0	0.0	0.0	0.0	0.0	0.0	0.0	0.0	0.0	0.0	0.0	0.0	0.0	0.0	0.0	2.0	1.0	1.0	0.0	1.0	0.0	2.0	0.0	0.0	0.0	0.0	0.0
OTU_294	D_0__Bacteria; D_1__Firmicutes; D_2__Bacilli; D_3__Lactobacillales; D_4__Aerococcaceae; D_5__Facklamia; Ambiguous_taxa	0.0	0.0	0.0	0.0	0.0	0.0	0.0	0.0	0.0	0.0	0.0	0.0	0.0	0.0	0.0	0.0	0.0	4.0	16.0	0.0	7.0	0.0	0.0	0.0	0.0	0.0	0.0	0.0	0.0	1.0	0.0	0.0	0.0	0.0	0.0	0.0	0.0	0.0	0.0	0.0	0.0	0.0	0.0	0.0	0.0	0.0
OTU_296	D_0__Bacteria; D_1__Firmicutes; D_2__Clostridia; D_3__Clostridiales; D_4__Ruminococcaceae; D_5__Ruminococcaceae NK4A214 group	0.0	0.0	0.0	0.0	0.0	0.0	0.0	0.0	0.0	0.0	0.0	0.0	0.0	0.0	0.0	0.0	0.0	3.0	0.0	0.0	1.0	0.0	0.0	0.0	0.0	0.0	0.0	0.0	0.0	0.0	0.0	0.0	0.0	0.0	0.0	0.0	0.0	16.0	0.0	0.0	1.0	1.0	1.0	0.0	0.0	2.0
OTU_221	D_0__Bacteria; D_1__Firmicutes; D_2__Clostridia; D_3__Clostridiales; D_4__Lachnospiraceae	0.0	0.0	0.0	0.0	0.0	0.0	0.0	0.0	0.0	0.0	0.0	0.0	0.0	0.0	0.0	0.0	0.0	22.0	0.0	0.0	4.0	0.0	0.0	0.0	17.0	0.0	0.0	1.0	0.0	0.0	8.0	0.0	0.0	0.0	0.0	0.0	0.0	6.0	0.0	1.0	0.0	8.0	2.0	17.0	2.0	0.0
OTU_228	D_0__Bacteria; D_1__Firmicutes; D_2__Bacilli; D_3__Bacillales; D_4__Staphylococcaceae; D_5__Jeotgalicoccus; Ambiguous_taxa	0.0	0.0	0.0	0.0	2.0	12.0	8.0	0.0	0.0	0.0	0.0	0.0	0.0	0.0	0.0	0.0	0.0	27.0	46.0	0.0	2.0	0.0	0.0	0.0	0.0	0.0	1.0	1.0	0.0	2.0	0.0	0.0	0.0	0.0	0.0	0.0	0.0	0.0	0.0	0.0	0.0	0.0	0.0	0.0	0.0	0.0
OTU_421	D_0__Bacteria; D_1__Firmicutes; D_2__Clostridia; D_3__Clostridiales; D_4__Lachnospiraceae; D_5__Lachnospiraceae NK4A136 group	0.0	0.0	0.0	0.0	0.0	0.0	0.0	0.0	0.0	0.0	0.0	0.0	0.0	0.0	0.0	0.0	0.0	3.0	0.0	0.0	6.0	0.0	0.0	0.0	40.0	11.0	6.0	1.0	11.0	2.0	32.0	22.0	1.0	3.0	38.0	27.0	4.0	2.0	7.0	1.0	17.0	48.0	1.0	0.0	2.0	2.0
OTU_321	D_0__Bacteria; D_1__Firmicutes; D_2__Bacilli; D_3__Bacillales; D_4__Bacillaceae; D_5__Bacillus	0.0	0.0	0.0	0.0	0.0	0.0	0.0	0.0	0.0	0.0	0.0	0.0	0.0	0.0	0.0	0.0	0.0	7.0	7.0	0.0	3.0	0.0	0.0	0.0	0.0	0.0	0.0	0.0	0.0	0.0	0.0	0.0	0.0	0.0	0.0	0.0	0.0	0.0	0.0	0.0	0.0	0.0	0.0	0.0	0.0	0.0
OTU_158	D_0__Bacteria; D_1__Firmicutes; D_2__Clostridia; D_3__Clostridiales; D_4__Lachnospiraceae; D_5__Lachnospiraceae NK4A136 group; D_6__uncultured bacterium	0.0	0.0	0.0	4.0	0.0	0.0	0.0	0.0	0.0	0.0	0.0	0.0	0.0	0.0	0.0	0.0	0.0	2.0	0.0	0.0	0.0	0.0	0.0	0.0	0.0	0.0	13.0	1.0	2.0	0.0	7.0	20.0	0.0	14.0	67.0	0.0	4.0	2.0	0.0	0.0	21.0	1.0	0.0	5.0	1.0	2.0
OTU_356	D_0__Bacteria; D_1__Actinobacteria; D_2__Actinobacteria; D_3__Corynebacteriales; D_4__Corynebacteriaceae; D_5__Corynebacterium; Ambiguous_taxa	0.0	0.0	0.0	0.0	0.0	0.0	0.0	0.0	0.0	0.0	0.0	0.0	0.0	0.0	0.0	0.0	0.0	1.0	0.0	0.0	0.0	0.0	0.0	0.0	0.0	0.0	1.0	0.0	1.0	0.0	0.0	0.0	0.0	0.0	0.0	0.0	1.0	0.0	0.0	0.0	0.0	1.0	0.0	0.0	1.0	0.0
OTU_398	D_0__Bacteria; D_1__Firmicutes; D_2__Clostridia; D_3__Clostridiales; D_4__Lachnospiraceae	0.0	0.0	1.0	0.0	0.0	0.0	0.0	0.0	0.0	0.0	0.0	0.0	0.0	0.0	0.0	0.0	0.0	1.0	0.0	1.0	0.0	0.0	0.0	0.0	0.0	0.0	0.0	0.0	0.0	0.0	0.0	0.0	0.0	0.0	0.0	1.0	0.0	0.0	0.0	0.0	1.0	2.0	0.0	0.0	2.0	0.0
OTU_420	D_0__Bacteria; D_1__Firmicutes; D_2__Clostridia; D_3__Clostridiales; D_4__Ruminococcaceae; D_5__Ruminococcaceae UCG-014	0.0	0.0	0.0	0.0	0.0	0.0	0.0	0.0	0.0	0.0	0.0	0.0	0.0	0.0	0.0	0.0	0.0	8.0	0.0	0.0	15.0	0.0	0.0	0.0	0.0	0.0	0.0	0.0	0.0	0.0	0.0	13.0	21.0	0.0	0.0	0.0	11.0	0.0	0.0	9.0	13.0	55.0	25.0	4.0	4.0	0.0
OTU_305	D_0__Bacteria; D_1__Firmicutes; D_2__Clostridia; D_3__Clostridiales; D_4__Ruminococcaceae; D_5__Anaerotruncus; D_6__uncultured bacterium	0.0	0.0	0.0	0.0	0.0	0.0	0.0	0.0	0.0	0.0	0.0	0.0	0.0	0.0	0.0	0.0	0.0	1.0	0.0	1.0	0.0	0.0	0.0	0.0	0.0	1.0	0.0	1.0	0.0	2.0	0.0	6.0	0.0	1.0	0.0	0.0	0.0	3.0	0.0	0.0	1.0	0.0	3.0	0.0	0.0	0.0
OTU_394	D_0__Bacteria; D_1__Firmicutes; D_2__Negativicutes; D_3__Selenomonadales; D_4__Veillonellaceae; D_5__Dialister; D_6__uncultured bacterium	0.0	0.0	0.0	0.0	0.0	0.0	0.0	0.0	0.0	0.0	0.0	0.0	0.0	0.0	0.0	0.0	0.0	2.0	0.0	0.0	0.0	0.0	0.0	0.0	0.0	0.0	0.0	1.0	0.0	0.0	0.0	1.0	0.0	3.0	0.0	0.0	0.0	0.0	0.0	0.0	0.0	0.0	0.0	0.0	0.0	0.0
OTU_245	D_0__Bacteria; D_1__Firmicutes; D_2__Clostridia; D_3__Clostridiales; D_4__Lachnospiraceae; D_5__Lachnospiraceae UCG-006; D_6__uncultured bacterium	0.0	0.0	0.0	0.0	0.0	0.0	0.0	0.0	0.0	0.0	0.0	0.0	0.0	0.0	0.0	0.0	0.0	0.0	1.0	0.0	0.0	0.0	0.0	0.0	1.0	1.0	3.0	0.0	14.0	10.0	0.0	2.0	0.0	13.0	0.0	0.0	0.0	13.0	0.0	3.0	0.0	0.0	0.0	4.0	2.0	2.0
OTU_201	D_0__Bacteria; D_1__Firmicutes; D_2__Clostridia; D_3__Clostridiales; D_4__Ruminococcaceae; D_5__Flavonifractor; D_6__uncultured bacterium	0.0	0.0	0.0	1.0	0.0	0.0	0.0	0.0	0.0	0.0	0.0	0.0	0.0	0.0	0.0	0.0	0.0	0.0	1.0	1.0	1.0	0.0	0.0	0.0	3.0	0.0	5.0	0.0	0.0	0.0	12.0	0.0	0.0	0.0	0.0	84.0	0.0	0.0	27.0	3.0	0.0	0.0	0.0	0.0	0.0	0.0
OTU_319	D_0__Bacteria; D_1__Firmicutes; D_2__Clostridia; D_3__Clostridiales; D_4__Clostridiales vadinBB60 group; Ambiguous_taxa; Ambiguous_taxa	0.0	0.0	0.0	0.0	0.0	0.0	0.0	0.0	0.0	0.0	0.0	0.0	0.0	0.0	0.0	0.0	0.0	0.0	1.0	0.0	0.0	0.0	0.0	0.0	1.0	0.0	0.0	6.0	0.0	0.0	4.0	0.0	0.0	0.0	0.0	0.0	4.0	0.0	0.0	0.0	0.0	0.0	0.0	2.0	0.0	0.0
OTU_381	D_0__Bacteria; D_1__Proteobacteria; D_2__Betaproteobacteria; D_3__Burkholderiales; D_4__Alcaligenaceae; D_5__Sutterella; Ambiguous_taxa	0.0	0.0	0.0	0.0	0.0	0.0	0.0	0.0	0.0	0.0	0.0	0.0	0.0	0.0	0.0	0.0	0.0	0.0	1.0	0.0	0.0	0.0	0.0	0.0	0.0	0.0	0.0	0.0	1.0	0.0	0.0	0.0	0.0	0.0	0.0	2.0	1.0	0.0	0.0	0.0	0.0	0.0	0.0	0.0	0.0	0.0
OTU_135	D_0__Bacteria; D_1__Bacteroidetes; D_2__Bacteroidia; D_3__Bacteroidales; D_4__Bacteroidales S24-7 group	0.0	0.0	0.0	0.0	0.0	0.0	0.0	0.0	0.0	0.0	0.0	0.0	0.0	0.0	0.0	0.0	0.0	0.0	0.0	0.0	0.0	0.0	0.0	0.0	0.0	0.0	0.0	0.0	0.0	8.0	0.0	0.0	0.0	105.0	4.0	0.0	0.0	295.0	0.0	0.0	7.0	73.0	0.0	0.0	0.0	0.0
OTU_312	D_0__Bacteria; D_1__Firmicutes; D_2__Clostridia; D_3__Clostridiales; D_4__Christensenellaceae; D_5__uncultured; D_6__uncultured bacterium	0.0	0.0	0.0	0.0	0.0	0.0	0.0	0.0	0.0	0.0	0.0	0.0	0.0	0.0	0.0	0.0	0.0	0.0	0.0	0.0	0.0	0.0	0.0	0.0	1.0	0.0	0.0	0.0	0.0	1.0	0.0	2.0	1.0	0.0	0.0	0.0	0.0	2.0	0.0	4.0	1.0	1.0	0.0	0.0	1.0	2.0
OTU_113	D_0__Bacteria; D_1__Firmicutes; D_2__Clostridia; D_3__Clostridiales; D_4__Ruminococcaceae; D_5__Ruminiclostridium 5; D_6__uncultured bacterium	0.0	0.0	0.0	0.0	0.0	0.0	0.0	0.0	0.0	0.0	0.0	0.0	0.0	0.0	0.0	0.0	0.0	0.0	0.0	0.0	0.0	0.0	0.0	0.0	0.0	48.0	0.0	0.0	7.0	12.0	2.0	51.0	51.0	10.0	31.0	0.0	6.0	112.0	0.0	34.0	46.0	84.0	83.0	132.0	46.0	2.0
OTU_293	D_0__Bacteria; D_1__Tenericutes; D_2__Mollicutes; D_3__Mollicutes RF9; D_4__uncultured bacterium; D_5__uncultured bacterium; D_6__uncultured bacterium	0.0	0.0	0.0	0.0	0.0	0.0	0.0	0.0	0.0	0.0	0.0	0.0	0.0	0.0	0.0	0.0	0.0	0.0	0.0	0.0	0.0	0.0	0.0	0.0	0.0	1.0	0.0	1.0	0.0	0.0	0.0	0.0	2.0	4.0	1.0	0.0	0.0	9.0	0.0	2.0	0.0	4.0	1.0	1.0	0.0	5.0
OTU_417	D_0__Bacteria; D_1__Firmicutes; D_2__Negativicutes; D_3__Selenomonadales; D_4__Veillonellaceae; D_5__Veillonella	0.0	0.0	0.0	0.0	0.0	0.0	0.0	0.0	0.0	0.0	0.0	0.0	0.0	0.0	0.0	0.0	0.0	0.0	0.0	0.0	0.0	0.0	0.0	0.0	0.0	0.0	0.0	0.0	0.0	0.0	0.0	0.0	2.0	0.0	0.0	0.0	0.0	0.0	0.0	0.0	0.0	0.0	0.0	0.0	0.0	2.0
OTU_67	D_0__Bacteria; D_1__Firmicutes; D_2__Clostridia; D_3__Clostridiales; D_4__Lachnospiraceae	0.0	0.0	0.0	0.0	0.0	0.0	0.0	0.0	0.0	0.0	0.0	0.0	0.0	0.0	0.0	0.0	0.0	0.0	0.0	0.0	1.0	0.0	0.0	0.0	53.0	214.0	71.0	0.0	21.0	206.0	0.0	13.0	70.0	210.0	170.0	0.0	3.0	138.0	1.0	122.0	31.0	1.0	7.0	502.0	11.0	96.0
OTU_262	D_0__Bacteria; D_1__Firmicutes; D_2__Clostridia; D_3__Clostridiales; D_4__Lachnospiraceae	0.0	0.0	0.0	0.0	0.0	1.0	0.0	0.0	0.0	0.0	0.0	0.0	0.0	0.0	0.0	0.0	0.0	0.0	0.0	0.0	69.0	0.0	0.0	0.0	0.0	0.0	0.0	0.0	0.0	0.0	0.0	0.0	0.0	1.0	0.0	0.0	0.0	0.0	0.0	0.0	0.0	0.0	0.0	0.0	0.0	0.0
OTU_365	D_0__Bacteria; D_1__Firmicutes; D_2__Clostridia; D_3__Clostridiales; D_4__Ruminococcaceae; D_5__Ruminococcaceae UCG-014	0.0	0.0	0.0	0.0	0.0	0.0	1.0	0.0	0.0	0.0	0.0	0.0	0.0	0.0	0.0	0.0	0.0	0.0	0.0	0.0	3.0	0.0	0.0	0.0	0.0	9.0	0.0	0.0	9.0	33.0	0.0	0.0	12.0	7.0	6.0	3.0	0.0	0.0	1.0	66.0	2.0	1.0	0.0	4.0	0.0	1.0
OTU_396	D_0__Bacteria; D_1__Firmicutes; D_2__Clostridia; D_3__Clostridiales; D_4__Ruminococcaceae; D_5__Ruminococcaceae UCG-002; D_6__uncultured bacterium	0.0	0.0	0.0	0.0	0.0	0.0	0.0	0.0	0.0	0.0	0.0	0.0	0.0	0.0	0.0	0.0	0.0	0.0	0.0	0.0	1.0	0.0	0.0	0.0	2.0	0.0	0.0	0.0	0.0	0.0	0.0	0.0	0.0	0.0	0.0	0.0	0.0	1.0	1.0	0.0	0.0	0.0	0.0	0.0	0.0	0.0
OTU_336	D_0__Bacteria; D_1__Firmicutes; D_2__Clostridia; D_3__Clostridiales; D_4__Ruminococcaceae; D_5__Anaerotruncus; D_6__uncultured bacterium	0.0	0.0	0.0	0.0	0.0	0.0	0.0	0.0	0.0	0.0	0.0	0.0	0.0	0.0	0.0	0.0	0.0	0.0	0.0	0.0	0.0	0.0	0.0	0.0	0.0	0.0	0.0	0.0	0.0	0.0	0.0	10.0	2.0	0.0	0.0	0.0	1.0	0.0	0.0	0.0	6.0	0.0	0.0	0.0	0.0	0.0
OTU_320	D_0__Bacteria; D_1__Firmicutes; D_2__Clostridia; D_3__Clostridiales; D_4__Clostridiales vadinBB60 group	0.0	0.0	0.0	0.0	0.0	0.0	0.0	0.0	0.0	0.0	0.0	0.0	0.0	0.0	0.0	0.0	0.0	0.0	0.0	0.0	0.0	0.0	0.0	0.0	0.0	7.0	0.0	0.0	0.0	0.0	0.0	2.0	0.0	0.0	0.0	0.0	5.0	4.0	0.0	0.0	0.0	0.0	0.0	0.0	0.0	0.0
OTU_258	D_0__Bacteria; D_1__Firmicutes; D_2__Clostridia; D_3__Clostridiales; D_4__Lachnospiraceae; D_5__Coprococcus 1; D_6__uncultured bacterium	0.0	0.0	0.0	0.0	0.0	0.0	0.0	0.0	0.0	0.0	0.0	0.0	0.0	0.0	0.0	0.0	0.0	0.0	0.0	0.0	0.0	0.0	0.0	0.0	2.0	0.0	2.0	0.0	0.0	5.0	0.0	3.0	1.0	8.0	0.0	0.0	9.0	5.0	0.0	0.0	2.0	5.0	0.0	0.0	0.0	1.0
OTU_392	D_0__Bacteria; D_1__Firmicutes; D_2__Clostridia; D_3__Clostridiales; D_4__Lachnospiraceae; D_5__Roseburia; D_6__uncultured bacterium	0.0	0.0	0.0	0.0	0.0	0.0	0.0	0.0	0.0	0.0	0.0	0.0	0.0	0.0	0.0	0.0	0.0	0.0	0.0	0.0	0.0	0.0	0.0	0.0	0.0	0.0	0.0	0.0	0.0	0.0	0.0	0.0	0.0	0.0	0.0	0.0	0.0	0.0	0.0	0.0	0.0	0.0	0.0	0.0	0.0	0.0
OTU_424	D_0__Bacteria; D_1__Firmicutes; D_2__Clostridia; D_3__Clostridiales; D_4__Lachnospiraceae; D_5__Roseburia; D_6__uncultured bacterium	0.0	0.0	0.0	0.0	0.0	0.0	0.0	0.0	0.0	0.0	0.0	0.0	0.0	0.0	0.0	0.0	0.0	0.0	0.0	0.0	0.0	0.0	0.0	0.0	0.0	0.0	0.0	0.0	0.0	0.0	0.0	0.0	0.0	0.0	0.0	0.0	0.0	0.0	0.0	0.0	0.0	0.0	0.0	0.0	0.0	0.0
OTU_415	D_0__Bacteria; D_1__Firmicutes; D_2__Clostridia; D_3__Clostridiales; D_4__Lachnospiraceae	0.0	2.0	0.0	41.0	0.0	0.0	0.0	0.0	0.0	0.0	0.0	0.0	0.0	0.0	0.0	0.0	0.0	0.0	0.0	0.0	0.0	0.0	0.0	0.0	0.0	100.0	0.0	0.0	0.0	0.0	0.0	0.0	0.0	77.0	2.0	0.0	0.0	8.0	0.0	0.0	0.0	15.0	14.0	0.0	0.0	5.0
OTU_371	D_0__Bacteria; D_1__Firmicutes; D_2__Clostridia; D_3__Clostridiales; D_4__Ruminococcaceae; D_5__Ruminococcaceae UCG-010	0.0	0.0	0.0	0.0	0.0	0.0	0.0	0.0	0.0	0.0	0.0	0.0	0.0	0.0	0.0	0.0	0.0	0.0	0.0	0.0	0.0	0.0	0.0	0.0	0.0	0.0	0.0	0.0	0.0	0.0	0.0	0.0	0.0	0.0	0.0	0.0	0.0	0.0	0.0	0.0	0.0	0.0	0.0	0.0	2.0	0.0
OTU_358	D_0__Bacteria; D_1__Actinobacteria; D_2__Coriobacteriia; D_3__Coriobacteriales; D_4__Coriobacteriaceae; D_5__Enterorhabdus; D_6__uncultured bacterium	0.0	0.0	1.0	4.0	0.0	0.0	0.0	0.0	0.0	0.0	0.0	0.0	0.0	0.0	0.0	0.0	0.0	0.0	0.0	0.0	0.0	0.0	0.0	0.0	0.0	0.0	0.0	0.0	0.0	0.0	0.0	0.0	0.0	0.0	0.0	0.0	0.0	0.0	0.0	0.0	0.0	0.0	0.0	0.0	0.0	0.0
OTU_428	D_0__Bacteria; D_1__Firmicutes; D_2__Clostridia; D_3__Clostridiales; D_4__Clostridiales vadinBB60 group; D_5__uncultured bacterium; D_6__uncultured bacterium	0.0	0.0	0.0	0.0	0.0	0.0	0.0	0.0	0.0	0.0	0.0	0.0	0.0	0.0	0.0	0.0	0.0	0.0	0.0	0.0	0.0	0.0	0.0	0.0	0.0	0.0	0.0	0.0	0.0	0.0	1.0	0.0	0.0	0.0	0.0	0.0	0.0	0.0	0.0	0.0	0.0	0.0	0.0	5.0	0.0	0.0
OTU_400	D_0__Bacteria; D_1__Firmicutes; D_2__Clostridia; D_3__Clostridiales	0.0	0.0	0.0	0.0	0.0	0.0	0.0	0.0	0.0	0.0	0.0	0.0	0.0	0.0	0.0	0.0	0.0	0.0	0.0	0.0	0.0	0.0	0.0	0.0	0.0	0.0	0.0	0.0	0.0	0.0	0.0	0.0	0.0	0.0	0.0	0.0	0.0	0.0	0.0	0.0	0.0	0.0	0.0	0.0	0.0	0.0
OTU_346	D_0__Bacteria; D_1__Firmicutes; D_2__Clostridia; D_3__Clostridiales; D_4__Clostridiales vadinBB60 group; D_5__uncultured bacterium; D_6__uncultured bacterium	0.0	0.0	0.0	0.0	0.0	0.0	0.0	0.0	0.0	0.0	0.0	0.0	0.0	0.0	0.0	0.0	0.0	0.0	0.0	0.0	0.0	0.0	0.0	0.0	0.0	0.0	0.0	0.0	0.0	0.0	0.0	0.0	0.0	0.0	0.0	0.0	0.0	0.0	0.0	0.0	0.0	0.0	1.0	7.0	0.0	0.0
OTU_410	D_0__Bacteria; D_1__Bacteroidetes; D_2__Bacteroidia; D_3__Bacteroidales; D_4__Bacteroidaceae; D_5__Bacteroides	0.0	0.0	0.0	0.0	0.0	0.0	0.0	0.0	0.0	0.0	0.0	0.0	0.0	0.0	0.0	0.0	0.0	0.0	0.0	0.0	0.0	0.0	0.0	0.0	0.0	0.0	0.0	0.0	0.0	0.0	0.0	0.0	0.0	0.0	0.0	2.0	0.0	0.0	2.0	0.0	0.0	0.0	0.0	0.0	0.0	0.0
OTU_87	D_0__Bacteria; D_1__Firmicutes; D_2__Clostridia; D_3__Clostridiales; D_4__Lachnospiraceae	51.0	0.0	0.0	0.0	0.0	0.0	0.0	0.0	0.0	0.0	0.0	0.0	0.0	0.0	0.0	0.0	0.0	0.0	0.0	0.0	0.0	0.0	0.0	0.0	57.0	10.0	26.0	0.0	1.0	22.0	11.0	0.0	0.0	96.0	200.0	0.0	0.0	0.0	1.0	14.0	10.0	25.0	0.0	2.0	0.0	8.0
OTU_431	D_0__Bacteria; D_1__Proteobacteria; D_2__Deltaproteobacteria; D_3__Desulfovibrionales; D_4__Desulfovibrionaceae; D_5__Bilophila; Ambiguous_taxa	1.0	1.0	0.0	0.0	0.0	0.0	0.0	0.0	0.0	0.0	0.0	0.0	0.0	0.0	0.0	0.0	0.0	0.0	0.0	0.0	0.0	0.0	0.0	0.0	0.0	0.0	0.0	0.0	0.0	0.0	0.0	0.0	0.0	0.0	0.0	0.0	0.0	0.0	0.0	0.0	0.0	0.0	0.0	1.0	0.0	0.0
OTU_137	D_0__Bacteria; D_1__Firmicutes; D_2__Clostridia; D_3__Clostridiales; D_4__Lachnospiraceae	0.0	0.0	0.0	0.0	0.0	0.0	0.0	0.0	0.0	0.0	0.0	0.0	0.0	0.0	0.0	0.0	0.0	0.0	0.0	0.0	0.0	0.0	2.0	0.0	9.0	0.0	0.0	0.0	0.0	0.0	0.0	138.0	0.0	47.0	134.0	1.0	0.0	0.0	0.0	6.0	119.0	14.0	1.0	0.0	1.0	0.0
OTU_37	D_0__Bacteria; D_1__Firmicutes; D_2__Clostridia; D_3__Clostridiales; D_4__Ruminococcaceae; D_5__Ruminiclostridium 6; D_6__uncultured bacterium	0.0	0.0	0.0	0.0	0.0	0.0	0.0	0.0	0.0	0.0	0.0	0.0	0.0	0.0	0.0	0.0	0.0	0.0	0.0	0.0	0.0	0.0	2.0	9.0	0.0	259.0	0.0	53.0	63.0	68.0	0.0	720.0	102.0	0.0	74.0	0.0	76.0	1816.0	0.0	188.0	552.0	483.0	247.0	747.0	140.0	157.0
OTU_191	D_0__Bacteria; D_1__Cyanobacteria; D_2__Melainabacteria; D_3__Gastranaerophilales	0.0	0.0	0.0	0.0	0.0	0.0	0.0	0.0	0.0	0.0	0.0	0.0	0.0	0.0	0.0	0.0	0.0	0.0	0.0	0.0	0.0	0.0	0.0	2.0	0.0	0.0	0.0	0.0	4.0	0.0	0.0	0.0	1.0	11.0	14.0	0.0	0.0	1.0	0.0	0.0	0.0	0.0	1.0	0.0	0.0	0.0
OTU_384	D_0__Bacteria; D_1__Actinobacteria; D_2__Coriobacteriia; D_3__Coriobacteriales; D_4__Coriobacteriaceae; D_5__Collinsella; D_6__uncultured bacterium	0.0	0.0	0.0	0.0	0.0	0.0	0.0	0.0	0.0	0.0	0.0	0.0	0.0	0.0	0.0	0.0	0.0	0.0	0.0	0.0	0.0	0.0	0.0	1.0	0.0	0.0	0.0	0.0	0.0	0.0	1.0	0.0	0.0	0.0	1.0	0.0	0.0	0.0	0.0	0.0	0.0	1.0	0.0	0.0	0.0	0.0
OTU_103	D_0__Bacteria; D_1__Tenericutes; D_2__Mollicutes; D_3__Mollicutes RF9; D_4__uncultured Firmicutes bacterium; D_5__uncultured Firmicutes bacterium; D_6__uncultured Firmicutes bacterium	0.0	0.0	0.0	0.0	0.0	0.0	0.0	0.0	0.0	0.0	0.0	0.0	0.0	0.0	0.0	0.0	0.0	0.0	0.0	0.0	0.0	0.0	0.0	1.0	0.0	0.0	0.0	1.0	0.0	0.0	0.0	137.0	57.0	0.0	0.0	0.0	0.0	0.0	0.0	0.0	56.0	0.0	3.0	530.0	85.0	0.0
OTU_220	D_0__Bacteria; D_1__Firmicutes; D_2__Clostridia; D_3__Clostridiales; D_4__Ruminococcaceae; D_5__Butyricicoccus; Ambiguous_taxa	0.0	0.0	0.0	0.0	0.0	0.0	0.0	0.0	0.0	0.0	0.0	0.0	0.0	0.0	0.0	0.0	0.0	0.0	0.0	0.0	0.0	0.0	0.0	1.0	0.0	9.0	0.0	0.0	12.0	0.0	0.0	33.0	4.0	3.0	0.0	1.0	4.0	35.0	0.0	0.0	15.0	4.0	3.0	0.0	0.0	0.0
OTU_76	D_0__Bacteria; D_1__Firmicutes; D_2__Clostridia; D_3__Clostridiales; D_4__Ruminococcaceae	0.0	0.0	0.0	0.0	0.0	0.0	0.0	0.0	0.0	0.0	0.0	0.0	0.0	0.0	0.0	0.0	0.0	0.0	0.0	0.0	0.0	0.0	0.0	1.0	0.0	0.0	0.0	0.0	0.0	0.0	0.0	23.0	14.0	171.0	22.0	0.0	90.0	141.0	0.0	287.0	18.0	578.0	311.0	4.0	0.0	24.0
OTU_94	D_0__Bacteria; D_1__Firmicutes; D_2__Clostridia; D_3__Clostridiales; D_4__Ruminococcaceae; D_5__Ruminococcaceae UCG-014; Ambiguous_taxa	0.0	0.0	0.0	0.0	0.0	0.0	0.0	0.0	0.0	0.0	0.0	0.0	0.0	0.0	0.0	0.0	0.0	0.0	0.0	0.0	0.0	0.0	0.0	2.0	1.0	538.0	11.0	92.0	280.0	4.0	3.0	140.0	111.0	76.0	56.0	0.0	67.0	42.0	0.0	64.0	102.0	57.0	45.0	381.0	110.0	67.0
OTU_144	D_0__Bacteria; D_1__Firmicutes; D_2__Clostridia; D_3__Clostridiales; D_4__Ruminococcaceae; D_5__Ruminococcaceae UCG-014; Ambiguous_taxa	0.0	0.0	0.0	0.0	0.0	0.0	0.0	0.0	0.0	0.0	0.0	0.0	0.0	0.0	0.0	0.0	0.0	0.0	0.0	0.0	0.0	0.0	0.0	1.0	0.0	0.0	1.0	23.0	30.0	8.0	0.0	24.0	46.0	15.0	27.0	0.0	30.0	60.0	0.0	49.0	20.0	85.0	52.0	47.0	19.0	1.0
OTU_147	D_0__Bacteria; D_1__Firmicutes; D_2__Clostridia; D_3__Clostridiales; D_4__Ruminococcaceae; D_5__Ruminococcaceae UCG-014	0.0	0.0	0.0	0.0	0.0	0.0	0.0	0.0	0.0	0.0	0.0	0.0	0.0	0.0	0.0	0.0	0.0	0.0	0.0	0.0	0.0	0.0	0.0	0.0	2.0	14.0	3.0	16.0	112.0	0.0	13.0	0.0	0.0	4.0	72.0	1.0	0.0	8.0	0.0	4.0	0.0	14.0	0.0	5.0	3.0	0.0
OTU_357	D_0__Bacteria; D_1__Firmicutes; D_2__Clostridia; D_3__Clostridiales; D_4__Lachnospiraceae; D_5__Lachnospiraceae NK4A136 group	0.0	0.0	0.0	0.0	0.0	0.0	0.0	0.0	0.0	0.0	0.0	0.0	0.0	0.0	0.0	0.0	0.0	0.0	0.0	0.0	0.0	0.0	0.0	0.0	0.0	98.0	28.0	23.0	10.0	79.0	134.0	1.0	0.0	149.0	804.0	0.0	0.0	3.0	0.0	2.0	1.0	0.0	3.0	22.0	1.0	22.0
OTU_194	D_0__Bacteria; D_1__Firmicutes; D_2__Clostridia; D_3__Clostridiales; D_4__Lachnospiraceae; D_5__Roseburia; D_6__uncultured bacterium	0.0	0.0	0.0	0.0	0.0	0.0	0.0	0.0	0.0	0.0	0.0	0.0	0.0	0.0	0.0	0.0	0.0	0.0	0.0	0.0	0.0	0.0	0.0	0.0	12.0	5.0	0.0	1.0	1.0	2.0	4.0	38.0	6.0	0.0	0.0	4.0	2.0	26.0	2.0	12.0	24.0	10.0	7.0	2.0	4.0	2.0
OTU_203	D_0__Bacteria; D_1__Firmicutes; D_2__Clostridia; D_3__Clostridiales; D_4__Clostridiales vadinBB60 group; D_5__uncultured bacterium; D_6__uncultured bacterium	0.0	0.0	0.0	0.0	0.0	0.0	0.0	0.0	0.0	0.0	0.0	0.0	0.0	0.0	0.0	0.0	0.0	0.0	0.0	0.0	0.0	0.0	0.0	0.0	0.0	0.0	0.0	4.0	15.0	0.0	5.0	0.0	0.0	1.0	0.0	63.0	16.0	3.0	0.0	0.0	0.0	16.0	1.0	0.0	0.0	0.0
OTU_328	D_0__Bacteria; D_1__Firmicutes; D_2__Clostridia; D_3__Clostridiales; D_4__Family XIII; D_5__Family XIII AD3011 group; Ambiguous_taxa	0.0	0.0	0.0	0.0	0.0	0.0	0.0	0.0	0.0	0.0	0.0	0.0	0.0	0.0	0.0	0.0	0.0	0.0	0.0	0.0	0.0	0.0	0.0	0.0	0.0	0.0	0.0	1.0	4.0	0.0	0.0	0.0	0.0	0.0	0.0	0.0	0.0	0.0	0.0	0.0	0.0	0.0	5.0	0.0	0.0	0.0
OTU_250	D_0__Bacteria; D_1__Firmicutes; D_2__Clostridia; D_3__Clostridiales; D_4__Ruminococcaceae; D_5__Anaerotruncus	0.0	0.0	0.0	0.0	0.0	0.0	0.0	0.0	0.0	0.0	0.0	0.0	0.0	0.0	0.0	0.0	0.0	0.0	0.0	0.0	0.0	0.0	0.0	0.0	0.0	2.0	0.0	0.0	0.0	1.0	1.0	5.0	1.0	3.0	0.0	2.0	0.0	4.0	0.0	0.0	6.0	1.0	0.0	16.0	0.0	2.0
OTU_129	D_0__Bacteria; D_1__Firmicutes; D_2__Clostridia; D_3__Clostridiales; D_4__Ruminococcaceae; D_5__Ruminococcaceae UCG-014	0.0	0.0	0.0	0.0	0.0	0.0	0.0	0.0	0.0	0.0	0.0	0.0	0.0	0.0	0.0	0.0	0.0	0.0	0.0	0.0	0.0	0.0	0.0	0.0	11.0	33.0	0.0	45.0	0.0	114.0	9.0	16.0	71.0	118.0	15.0	0.0	0.0	19.0	0.0	69.0	7.0	151.0	39.0	4.0	0.0	19.0
OTU_385	D_0__Bacteria; D_1__Bacteroidetes; D_2__Bacteroidia; D_3__Bacteroidales; D_4__Bacteroidaceae; D_5__Bacteroides; D_6__uncultured bacterium	0.0	0.0	0.0	0.0	0.0	0.0	0.0	0.0	0.0	0.0	0.0	0.0	0.0	0.0	0.0	0.0	0.0	0.0	0.0	0.0	0.0	0.0	0.0	0.0	2.0	5.0	0.0	0.0	0.0	0.0	0.0	0.0	0.0	0.0	0.0	0.0	0.0	0.0	0.0	0.0	0.0	0.0	0.0	0.0	0.0	0.0
OTU_313	D_0__Bacteria; D_1__Firmicutes; D_2__Clostridia; D_3__Clostridiales; D_4__Family XIII; D_5__Family XIII UCG-001; D_6__uncultured bacterium	0.0	0.0	0.0	0.0	0.0	0.0	0.0	0.0	0.0	0.0	0.0	0.0	0.0	0.0	0.0	0.0	0.0	0.0	0.0	0.0	0.0	0.0	0.0	0.0	0.0	3.0	0.0	0.0	0.0	0.0	0.0	0.0	0.0	0.0	2.0	0.0	0.0	15.0	0.0	0.0	0.0	2.0	0.0	0.0	0.0	0.0
OTU_441	D_0__Bacteria; D_1__Firmicutes; D_2__Clostridia; D_3__Clostridiales; D_4__Clostridiales vadinBB60 group; D_5__uncultured bacterium; D_6__uncultured bacterium	0.0	0.0	0.0	0.0	0.0	0.0	0.0	0.0	0.0	0.0	0.0	0.0	0.0	0.0	0.0	0.0	0.0	0.0	0.0	0.0	0.0	0.0	0.0	0.0	0.0	0.0	0.0	0.0	0.0	0.0	0.0	0.0	0.0	0.0	1.0	0.0	0.0	0.0	0.0	0.0	0.0	0.0	0.0	0.0	0.0	0.0
OTU_337	D_0__Bacteria; D_1__Firmicutes; D_2__Clostridia; D_3__Clostridiales; D_4__Ruminococcaceae; D_5__Anaerotruncus; D_6__uncultured bacterium	0.0	0.0	0.0	0.0	0.0	0.0	0.0	0.0	0.0	0.0	0.0	0.0	0.0	0.0	0.0	0.0	0.0	0.0	0.0	0.0	0.0	0.0	0.0	0.0	1.0	0.0	0.0	1.0	0.0	0.0	3.0	2.0	0.0	0.0	1.0	0.0	0.0	0.0	0.0	1.0	0.0	0.0	0.0	0.0	0.0	0.0
OTU_327	D_0__Bacteria; D_1__Firmicutes; D_2__Clostridia; D_3__Clostridiales; D_4__Ruminococcaceae	0.0	0.0	0.0	0.0	0.0	0.0	0.0	0.0	0.0	0.0	0.0	0.0	0.0	0.0	0.0	0.0	0.0	0.0	0.0	0.0	0.0	0.0	0.0	0.0	0.0	0.0	0.0	0.0	1.0	2.0	0.0	1.0	2.0	0.0	0.0	0.0	0.0	4.0	0.0	0.0	0.0	2.0	0.0	4.0	0.0	0.0
OTU_383	D_0__Bacteria; D_1__Bacteroidetes; D_2__Bacteroidia; D_3__Bacteroidales; D_4__Prevotellaceae; D_5__Prevotellaceae UCG-001; Ambiguous_taxa	0.0	0.0	0.0	0.0	0.0	0.0	0.0	0.0	0.0	0.0	0.0	0.0	0.0	0.0	0.0	0.0	0.0	0.0	0.0	0.0	0.0	0.0	0.0	0.0	1.0	4.0	0.0	0.0	0.0	0.0	0.0	0.0	0.0	0.0	0.0	0.0	0.0	0.0	0.0	0.0	0.0	0.0	0.0	0.0	0.0	0.0
OTU_311	D_0__Bacteria; D_1__Firmicutes; D_2__Clostridia; D_3__Clostridiales; D_4__Family XIII	0.0	0.0	0.0	0.0	0.0	0.0	0.0	0.0	0.0	0.0	0.0	0.0	0.0	0.0	0.0	0.0	0.0	0.0	0.0	0.0	0.0	0.0	0.0	0.0	3.0	0.0	0.0	0.0	0.0	1.0	0.0	0.0	0.0	0.0	3.0	0.0	0.0	1.0	0.0	0.0	0.0	3.0	0.0	1.0	1.0	1.0
OTU_332	D_0__Bacteria; D_1__Firmicutes; D_2__Clostridia; D_3__Clostridiales; D_4__Ruminococcaceae	0.0	0.0	0.0	0.0	0.0	0.0	0.0	0.0	0.0	0.0	0.0	0.0	0.0	0.0	0.0	0.0	0.0	0.0	0.0	0.0	0.0	0.0	0.0	0.0	0.0	0.0	0.0	0.0	0.0	2.0	0.0	2.0	0.0	1.0	0.0	0.0	1.0	3.0	0.0	0.0	3.0	0.0	0.0	0.0	1.0	0.0
OTU_243	D_0__Bacteria; D_1__Firmicutes; D_2__Clostridia; D_3__Clostridiales; D_4__Lachnospiraceae	0.0	0.0	0.0	0.0	0.0	0.0	0.0	0.0	0.0	0.0	0.0	0.0	0.0	0.0	0.0	0.0	0.0	0.0	0.0	0.0	0.0	0.0	0.0	0.0	0.0	0.0	0.0	0.0	0.0	0.0	0.0	0.0	6.0	7.0	0.0	1.0	0.0	1.0	0.0	0.0	2.0	42.0	0.0	0.0	43.0	6.0
OTU_306	D_0__Bacteria; D_1__Firmicutes; D_2__Clostridia; D_3__Clostridiales; D_4__Lachnospiraceae	0.0	0.0	0.0	0.0	0.0	0.0	0.0	0.0	0.0	0.0	0.0	0.0	0.0	0.0	0.0	0.0	0.0	0.0	0.0	0.0	0.0	0.0	0.0	0.0	1.0	4.0	2.0	0.0	0.0	0.0	0.0	0.0	0.0	6.0	4.0	0.0	0.0	3.0	0.0	2.0	3.0	2.0	0.0	5.0	0.0	0.0
OTU_367	D_0__Bacteria; D_1__Firmicutes; D_2__Erysipelotrichia; D_3__Erysipelotrichales; D_4__Erysipelotrichaceae; D_5__Turicibacter; D_6__uncultured bacterium	0.0	0.0	0.0	0.0	0.0	0.0	0.0	0.0	0.0	0.0	0.0	0.0	0.0	0.0	0.0	0.0	0.0	0.0	0.0	0.0	0.0	0.0	0.0	0.0	6.0	5.0	12.0	8.0	2.0	2.0	6.0	0.0	7.0	2.0	2.0	4.0	6.0	0.0	23.0	6.0	4.0	0.0	3.0	5.0	2.0	6.0
OTU_352	D_0__Bacteria; D_1__Firmicutes; D_2__Erysipelotrichia; D_3__Erysipelotrichales; D_4__Erysipelotrichaceae; D_5__Turicibacter	0.0	0.0	0.0	0.0	0.0	0.0	0.0	0.0	0.0	0.0	0.0	0.0	0.0	0.0	0.0	0.0	0.0	0.0	0.0	0.0	0.0	0.0	0.0	0.0	2.0	0.0	4.0	1.0	0.0	0.0	1.0	0.0	0.0	0.0	0.0	0.0	0.0	0.0	1.0	0.0	0.0	0.0	0.0	0.0	0.0	0.0
OTU_393	D_0__Bacteria; D_1__Firmicutes; D_2__Erysipelotrichia; D_3__Erysipelotrichales; D_4__Erysipelotrichaceae; D_5__Faecalibaculum; Ambiguous_taxa	0.0	0.0	0.0	0.0	0.0	0.0	0.0	0.0	0.0	0.0	0.0	0.0	0.0	0.0	0.0	0.0	0.0	0.0	0.0	0.0	0.0	0.0	0.0	0.0	1.0	0.0	4.0	0.0	0.0	0.0	0.0	0.0	0.0	0.0	0.0	0.0	0.0	0.0	0.0	1.0	0.0	0.0	0.0	0.0	0.0	0.0
OTU_364	D_0__Bacteria; D_1__Firmicutes; D_2__Clostridia; D_3__Clostridiales; D_4__Lachnospiraceae; D_5__Coprococcus 2; D_6__uncultured bacterium	0.0	0.0	1.0	2.0	0.0	0.0	0.0	0.0	0.0	0.0	0.0	0.0	0.0	0.0	0.0	0.0	0.0	0.0	0.0	0.0	0.0	0.0	0.0	0.0	1.0	0.0	0.0	4.0	0.0	0.0	0.0	0.0	0.0	0.0	0.0	0.0	0.0	0.0	0.0	0.0	0.0	0.0	0.0	0.0	0.0	0.0
OTU_139	D_0__Bacteria; D_1__Firmicutes; D_2__Clostridia; D_3__Clostridiales; D_4__Lachnospiraceae	0.0	0.0	0.0	0.0	0.0	0.0	0.0	0.0	0.0	0.0	0.0	0.0	0.0	0.0	0.0	0.0	0.0	0.0	0.0	0.0	0.0	0.0	0.0	0.0	0.0	27.0	0.0	2.0	0.0	0.0	0.0	39.0	39.0	40.0	16.0	0.0	85.0	53.0	1.0	24.0	33.0	15.0	175.0	0.0	2.0	13.0
OTU_376	D_0__Bacteria; D_1__Firmicutes; D_2__Clostridia; D_3__Clostridiales; D_4__Ruminococcaceae; D_5__Ruminococcaceae UCG-014	0.0	0.0	0.0	0.0	0.0	0.0	0.0	0.0	0.0	0.0	0.0	0.0	0.0	0.0	0.0	0.0	0.0	0.0	0.0	0.0	0.0	0.0	0.0	0.0	0.0	11.0	0.0	0.0	2.0	0.0	0.0	1.0	144.0	32.0	24.0	0.0	83.0	204.0	0.0	0.0	8.0	3.0	1224.0	295.0	253.0	5.0
OTU_227	D_0__Bacteria; D_1__Firmicutes; D_2__Clostridia; D_3__Clostridiales; D_4__Ruminococcaceae; D_5__Ruminococcaceae UCG-005; D_6__uncultured rumen bacterium	0.0	0.0	0.0	0.0	0.0	0.0	0.0	0.0	0.0	0.0	0.0	0.0	0.0	0.0	0.0	0.0	0.0	0.0	0.0	0.0	0.0	0.0	0.0	0.0	0.0	21.0	0.0	0.0	0.0	21.0	0.0	6.0	13.0	3.0	0.0	0.0	6.0	7.0	0.0	12.0	3.0	24.0	15.0	8.0	6.0	0.0
OTU_175	D_0__Bacteria; D_1__Firmicutes; D_2__Clostridia; D_3__Clostridiales; D_4__Ruminococcaceae; D_5__Ruminococcaceae UCG-014; D_6__uncultured bacterium	0.0	0.0	0.0	0.0	0.0	0.0	0.0	0.0	0.0	0.0	0.0	0.0	0.0	0.0	0.0	0.0	0.0	0.0	0.0	0.0	0.0	0.0	0.0	0.0	0.0	1.0	0.0	0.0	0.0	1.0	0.0	45.0	2.0	4.0	0.0	0.0	30.0	9.0	0.0	1.0	28.0	3.0	127.0	0.0	0.0	0.0
OTU_323	D_0__Bacteria; D_1__Firmicutes; D_2__Clostridia; D_3__Clostridiales; D_4__Ruminococcaceae; D_5__Ruminococcaceae UCG-014	0.0	0.0	0.0	0.0	0.0	0.0	0.0	0.0	0.0	0.0	0.0	0.0	0.0	0.0	0.0	0.0	0.0	0.0	0.0	0.0	0.0	0.0	0.0	0.0	0.0	2.0	1.0	2.0	9.0	17.0	1.0	2.0	7.0	11.0	13.0	0.0	0.0	1.0	0.0	0.0	2.0	22.0	17.0	0.0	4.0	5.0
OTU_366	D_0__Bacteria; D_1__Firmicutes; D_2__Clostridia; D_3__Clostridiales; D_4__Lachnospiraceae	0.0	0.0	0.0	0.0	0.0	0.0	0.0	0.0	0.0	0.0	0.0	0.0	0.0	0.0	0.0	0.0	0.0	0.0	0.0	0.0	0.0	0.0	0.0	0.0	0.0	4.0	0.0	0.0	0.0	0.0	0.0	0.0	1.0	0.0	0.0	0.0	4.0	0.0	0.0	0.0	2.0	0.0	0.0	0.0	0.0	0.0
OTU_260	D_0__Bacteria; D_1__Tenericutes; D_2__Mollicutes; D_3__Mollicutes RF9; Ambiguous_taxa; Ambiguous_taxa; Ambiguous_taxa	0.0	0.0	0.0	0.0	0.0	0.0	0.0	0.0	0.0	0.0	0.0	0.0	0.0	0.0	0.0	0.0	0.0	0.0	0.0	0.0	0.0	0.0	0.0	0.0	0.0	2.0	0.0	0.0	3.0	5.0	1.0	9.0	4.0	0.0	1.0	0.0	1.0	12.0	0.0	0.0	3.0	2.0	4.0	7.0	1.0	5.0
OTU_324	D_0__Bacteria; D_1__Firmicutes; D_2__Clostridia; D_3__Clostridiales; D_4__Christensenellaceae; Ambiguous_taxa; Ambiguous_taxa	0.0	0.0	0.0	1.0	0.0	0.0	0.0	0.0	0.0	0.0	0.0	0.0	0.0	0.0	0.0	0.0	0.0	0.0	0.0	0.0	0.0	0.0	0.0	0.0	0.0	1.0	0.0	0.0	1.0	0.0	1.0	1.0	1.0	4.0	4.0	0.0	0.0	0.0	0.0	0.0	0.0	0.0	9.0	3.0	0.0	0.0
OTU_128	D_0__Bacteria; D_1__Firmicutes; D_2__Clostridia; D_3__Clostridiales; D_4__Lachnospiraceae; D_5__Anaerostipes; Ambiguous_taxa	0.0	0.0	0.0	0.0	0.0	0.0	0.0	0.0	0.0	0.0	0.0	0.0	0.0	0.0	0.0	0.0	0.0	0.0	0.0	0.0	0.0	0.0	0.0	0.0	0.0	1.0	0.0	0.0	0.0	0.0	0.0	0.0	294.0	1.0	279.0	0.0	0.0	0.0	0.0	0.0	0.0	0.0	0.0	0.0	0.0	0.0
OTU_219	D_0__Bacteria; D_1__Firmicutes; D_2__Clostridia; D_3__Clostridiales; D_4__Ruminococcaceae; D_5__Ruminiclostridium; D_6__uncultured bacterium	0.0	0.0	0.0	0.0	0.0	0.0	0.0	0.0	0.0	0.0	0.0	0.0	0.0	0.0	0.0	0.0	0.0	0.0	0.0	0.0	0.0	0.0	0.0	0.0	0.0	0.0	3.0	0.0	0.0	14.0	0.0	0.0	0.0	16.0	0.0	0.0	2.0	38.0	0.0	0.0	2.0	16.0	0.0	2.0	8.0	0.0
OTU_433	D_0__Bacteria; D_1__Firmicutes; D_2__Clostridia; D_3__Clostridiales	0.0	0.0	0.0	0.0	0.0	0.0	0.0	0.0	0.0	0.0	0.0	0.0	0.0	0.0	0.0	0.0	0.0	0.0	0.0	0.0	0.0	0.0	0.0	0.0	0.0	0.0	0.0	0.0	0.0	0.0	0.0	0.0	0.0	0.0	0.0	0.0	0.0	0.0	0.0	0.0	0.0	0.0	0.0	0.0	0.0	0.0
OTU_443	D_0__Bacteria; D_1__Cyanobacteria; D_2__Chloroplast	0.0	0.0	0.0	0.0	0.0	0.0	0.0	0.0	0.0	0.0	0.0	0.0	0.0	0.0	0.0	0.0	0.0	0.0	0.0	0.0	0.0	0.0	0.0	0.0	0.0	0.0	0.0	0.0	0.0	0.0	0.0	0.0	0.0	0.0	0.0	0.0	0.0	0.0	0.0	0.0	0.0	0.0	0.0	0.0	0.0	0.0
OTU_427	D_0__Bacteria; D_1__Bacteroidetes; D_2__Bacteroidia; D_3__Bacteroidales; D_4__Bacteroidales S24-7 group	0.0	0.0	0.0	0.0	0.0	0.0	0.0	0.0	0.0	0.0	0.0	0.0	0.0	0.0	0.0	0.0	0.0	0.0	0.0	0.0	0.0	0.0	0.0	0.0	0.0	0.0	0.0	0.0	0.0	0.0	0.0	0.0	0.0	0.0	0.0	0.0	0.0	0.0	0.0	0.0	0.0	0.0	0.0	0.0	0.0	0.0
OTU_248	D_0__Bacteria; D_1__Firmicutes; D_2__Erysipelotrichia; D_3__Erysipelotrichales; D_4__Erysipelotrichaceae; D_5__Candidatus Stoquefichus; D_6__uncultured bacterium	0.0	0.0	0.0	0.0	0.0	0.0	0.0	0.0	0.0	0.0	0.0	0.0	0.0	0.0	0.0	0.0	0.0	0.0	0.0	0.0	0.0	0.0	0.0	0.0	0.0	0.0	0.0	62.0	0.0	0.0	0.0	0.0	0.0	0.0	0.0	0.0	0.0	0.0	0.0	0.0	0.0	1.0	0.0	0.0	0.0	0.0
OTU_268	D_0__Bacteria; D_1__Actinobacteria; D_2__Coriobacteriia; D_3__Coriobacteriales; D_4__Coriobacteriaceae; D_5__Enterorhabdus; D_6__uncultured bacterium	0.0	0.0	0.0	0.0	0.0	0.0	0.0	0.0	0.0	0.0	0.0	0.0	0.0	0.0	0.0	0.0	0.0	0.0	0.0	0.0	0.0	0.0	0.0	0.0	0.0	0.0	0.0	1.0	3.0	2.0	0.0	4.0	14.0	1.0	0.0	0.0	2.0	1.0	0.0	2.0	6.0	8.0	6.0	0.0	0.0	0.0
OTU_237	D_0__Bacteria; D_1__Firmicutes; D_2__Clostridia; D_3__Clostridiales; D_4__Ruminococcaceae; D_5__Ruminococcaceae UCG-014	0.0	0.0	0.0	0.0	0.0	0.0	0.0	0.0	0.0	0.0	0.0	0.0	0.0	0.0	0.0	0.0	0.0	0.0	0.0	0.0	0.0	0.0	0.0	0.0	0.0	0.0	0.0	5.0	0.0	0.0	0.0	31.0	16.0	1.0	1.0	0.0	6.0	7.0	0.0	3.0	16.0	56.0	0.0	1.0	2.0	0.0
OTU_282	D_0__Bacteria; D_1__Firmicutes; D_2__Clostridia; D_3__Clostridiales; D_4__Lachnospiraceae	0.0	0.0	0.0	0.0	0.0	0.0	0.0	0.0	0.0	0.0	0.0	0.0	0.0	0.0	0.0	0.0	0.0	0.0	0.0	0.0	0.0	0.0	0.0	0.0	0.0	0.0	0.0	4.0	0.0	15.0	0.0	0.0	2.0	0.0	1.0	0.0	0.0	3.0	0.0	4.0	0.0	25.0	0.0	0.0	1.0	5.0
OTU_285	D_0__Bacteria; D_1__Firmicutes; D_2__Clostridia; D_3__Clostridiales; D_4__Ruminococcaceae	0.0	0.0	0.0	0.0	0.0	0.0	0.0	0.0	0.0	0.0	0.0	0.0	0.0	0.0	0.0	0.0	0.0	0.0	0.0	0.0	0.0	0.0	0.0	0.0	0.0	0.0	0.0	1.0	0.0	0.0	0.0	15.0	3.0	0.0	0.0	0.0	4.0	0.0	0.0	0.0	6.0	0.0	0.0	0.0	0.0	0.0
OTU_345	D_0__Bacteria; D_1__Firmicutes; D_2__Clostridia; D_3__Clostridiales; D_4__Clostridiales vadinBB60 group; D_5__uncultured bacterium; D_6__uncultured bacterium	0.0	6.0	0.0	0.0	0.0	0.0	0.0	0.0	0.0	0.0	0.0	0.0	0.0	0.0	0.0	0.0	0.0	0.0	0.0	0.0	0.0	0.0	0.0	0.0	0.0	0.0	0.0	0.0	0.0	0.0	0.0	0.0	0.0	0.0	0.0	0.0	0.0	0.0	0.0	0.0	1.0	0.0	0.0	0.0	0.0	1.0
OTU_378	D_0__Bacteria; D_1__Firmicutes; D_2__Clostridia; D_3__Clostridiales; D_4__Lachnospiraceae	0.0	2.0	0.0	0.0	0.0	0.0	0.0	0.0	0.0	0.0	0.0	0.0	0.0	0.0	0.0	0.0	0.0	0.0	0.0	0.0	0.0	0.0	0.0	0.0	0.0	0.0	0.0	0.0	0.0	0.0	0.0	0.0	0.0	0.0	0.0	0.0	0.0	0.0	0.0	0.0	0.0	0.0	0.0	2.0	0.0	0.0
OTU_138	D_0__Bacteria; D_1__Firmicutes; D_2__Clostridia; D_3__Clostridiales; D_4__Ruminococcaceae; D_5__Ruminococcaceae UCG-014	0.0	0.0	0.0	0.0	0.0	0.0	0.0	0.0	0.0	0.0	0.0	0.0	0.0	0.0	0.0	0.0	0.0	0.0	0.0	0.0	0.0	0.0	0.0	0.0	0.0	0.0	0.0	0.0	153.0	198.0	0.0	0.0	11.0	0.0	50.0	0.0	0.0	16.0	0.0	26.0	0.0	0.0	4.0	33.0	1.0	9.0
OTU_386	D_0__Bacteria; D_1__Cyanobacteria; D_2__Melainabacteria; D_3__Gastranaerophilales; D_4__uncultured bacterium; D_5__uncultured bacterium; D_6__uncultured bacterium	0.0	0.0	0.0	0.0	0.0	0.0	0.0	0.0	0.0	0.0	0.0	0.0	0.0	0.0	0.0	0.0	0.0	0.0	0.0	0.0	0.0	0.0	0.0	0.0	0.0	0.0	0.0	0.0	29.0	0.0	0.0	16.0	151.0	0.0	0.0	3.0	12.0	14.0	0.0	116.0	6.0	26.0	0.0	0.0	0.0	0.0
OTU_105	D_0__Bacteria; D_1__Tenericutes; D_2__Mollicutes; D_3__Mollicutes RF9; D_4__uncultured bacterium; D_5__uncultured bacterium; D_6__uncultured bacterium	0.0	0.0	0.0	0.0	0.0	0.0	0.0	0.0	0.0	0.0	0.0	0.0	0.0	0.0	0.0	0.0	0.0	0.0	0.0	0.0	0.0	0.0	0.0	0.0	0.0	0.0	0.0	0.0	14.0	145.0	0.0	0.0	0.0	320.0	127.0	0.0	0.0	24.0	0.0	41.0	1.0	28.0	26.0	0.0	0.0	19.0
OTU_205	D_0__Bacteria; D_1__Firmicutes; D_2__Clostridia; D_3__Clostridiales; D_4__Ruminococcaceae; D_5__Ruminococcaceae UCG-014; Ambiguous_taxa	0.0	0.0	0.0	0.0	0.0	0.0	0.0	0.0	0.0	0.0	0.0	0.0	0.0	0.0	0.0	0.0	0.0	0.0	0.0	0.0	0.0	0.0	0.0	0.0	0.0	0.0	0.0	0.0	2.0	0.0	0.0	1.0	26.0	108.0	4.0	0.0	6.0	38.0	0.0	6.0	2.0	15.0	17.0	0.0	0.0	1.0
OTU_425	D_0__Bacteria; D_1__Firmicutes; D_2__Clostridia; D_3__Clostridiales; D_4__Lachnospiraceae; D_5__Lachnospiraceae NK4A136 group; D_6__uncultured bacterium	0.0	0.0	0.0	0.0	0.0	0.0	0.0	0.0	0.0	0.0	0.0	0.0	0.0	0.0	0.0	0.0	0.0	0.0	0.0	0.0	0.0	0.0	0.0	0.0	0.0	0.0	0.0	0.0	6.0	0.0	0.0	0.0	12.0	0.0	1.0	1.0	0.0	1.0	0.0	0.0	0.0	98.0	0.0	0.0	0.0	1.0
OTU_363	D_0__Bacteria; D_1__Firmicutes; D_2__Clostridia; D_3__Clostridiales; D_4__Ruminococcaceae; D_5__Ruminococcaceae UCG-014; D_6__uncultured rumen bacterium	0.0	0.0	0.0	0.0	0.0	0.0	0.0	0.0	0.0	0.0	0.0	0.0	0.0	0.0	0.0	0.0	0.0	0.0	0.0	0.0	0.0	0.0	0.0	0.0	0.0	0.0	0.0	0.0	3.0	0.0	0.0	0.0	0.0	13.0	2.0	0.0	0.0	0.0	0.0	0.0	0.0	0.0	20.0	0.0	0.0	0.0
OTU_333	D_0__Bacteria; D_1__Tenericutes; D_2__Mollicutes; D_3__Mollicutes RF9	0.0	0.0	0.0	0.0	0.0	0.0	0.0	0.0	0.0	0.0	0.0	0.0	0.0	0.0	0.0	0.0	0.0	0.0	0.0	0.0	0.0	0.0	0.0	0.0	0.0	0.0	0.0	0.0	2.0	0.0	0.0	4.0	2.0	0.0	0.0	0.0	0.0	0.0	0.0	0.0	2.0	0.0	0.0	0.0	0.0	0.0
OTU_167	D_0__Bacteria; D_1__Cyanobacteria; D_2__Melainabacteria; D_3__Gastranaerophilales	0.0	0.0	0.0	0.0	0.0	0.0	0.0	0.0	0.0	0.0	0.0	0.0	0.0	0.0	0.0	0.0	0.0	0.0	0.0	0.0	0.0	0.0	0.0	0.0	0.0	0.0	0.0	0.0	0.0	58.0	0.0	2.0	0.0	10.0	0.0	0.0	2.0	21.0	0.0	3.0	0.0	33.0	17.0	0.0	0.0	17.0
OTU_190	D_0__Bacteria; D_1__Cyanobacteria; D_2__Melainabacteria; D_3__Gastranaerophilales	0.0	0.0	0.0	0.0	0.0	0.0	0.0	0.0	0.0	0.0	0.0	0.0	0.0	0.0	0.0	0.0	0.0	0.0	0.0	0.0	0.0	0.0	0.0	0.0	0.0	0.0	0.0	0.0	0.0	58.0	0.0	0.0	12.0	0.0	0.0	0.0	8.0	17.0	0.0	30.0	2.0	9.0	0.0	0.0	0.0	30.0
OTU_331	D_0__Bacteria; D_1__Firmicutes; D_2__Clostridia; D_3__Clostridiales; D_4__Clostridiales vadinBB60 group; D_5__uncultured bacterium; D_6__uncultured bacterium	0.0	0.0	0.0	0.0	0.0	0.0	0.0	0.0	0.0	0.0	0.0	0.0	0.0	0.0	0.0	0.0	0.0	0.0	0.0	0.0	0.0	0.0	0.0	0.0	0.0	0.0	0.0	0.0	0.0	3.0	0.0	1.0	0.0	5.0	0.0	0.0	0.0	0.0	0.0	0.0	0.0	0.0	4.0	0.0	0.0	0.0
OTU_325	D_0__Bacteria; D_1__Firmicutes; D_2__Clostridia; D_3__Clostridiales; D_4__Lachnospiraceae	0.0	0.0	0.0	0.0	0.0	0.0	0.0	0.0	0.0	0.0	0.0	0.0	0.0	0.0	0.0	0.0	0.0	0.0	0.0	0.0	0.0	0.0	0.0	0.0	0.0	0.0	0.0	0.0	0.0	2.0	0.0	1.0	0.0	2.0	2.0	0.0	1.0	3.0	0.0	1.0	3.0	2.0	0.0	0.0	0.0	0.0
OTU_348	D_0__Bacteria; D_1__Firmicutes; D_2__Clostridia; D_3__Clostridiales; D_4__Clostridiales vadinBB60 group; D_5__uncultured bacterium; D_6__uncultured bacterium	0.0	0.0	0.0	0.0	0.0	0.0	0.0	0.0	0.0	0.0	0.0	0.0	0.0	0.0	0.0	0.0	0.0	0.0	0.0	0.0	0.0	0.0	0.0	0.0	0.0	0.0	0.0	0.0	0.0	7.0	0.0	0.0	0.0	0.0	0.0	0.0	0.0	0.0	0.0	0.0	0.0	0.0	0.0	0.0	0.0	0.0
OTU_222	D_0__Bacteria; D_1__Tenericutes; D_2__Mollicutes; D_3__Mollicutes RF9	0.0	0.0	0.0	0.0	0.0	0.0	0.0	0.0	0.0	0.0	0.0	0.0	0.0	0.0	0.0	0.0	0.0	0.0	0.0	0.0	0.0	0.0	0.0	0.0	0.0	0.0	0.0	0.0	0.0	9.0	0.0	0.0	0.0	0.0	0.0	0.0	0.0	10.0	0.0	8.0	0.0	72.0	0.0	0.0	0.0	9.0
OTU_251	D_0__Bacteria; D_1__Firmicutes; D_2__Clostridia; D_3__Clostridiales; D_4__Ruminococcaceae	0.0	0.0	0.0	0.0	0.0	0.0	0.0	0.0	0.0	0.0	0.0	0.0	0.0	0.0	0.0	0.0	0.0	0.0	0.0	0.0	0.0	0.0	0.0	0.0	0.0	0.0	0.0	0.0	0.0	1.0	0.0	1.0	6.0	1.0	1.0	0.0	0.0	53.0	0.0	0.0	0.0	0.0	0.0	0.0	0.0	0.0
OTU_261	D_0__Bacteria; D_1__Firmicutes; D_2__Clostridia; D_3__Clostridiales; D_4__Ruminococcaceae; D_5__Ruminococcaceae UCG-014; Ambiguous_taxa	0.0	0.0	0.0	0.0	0.0	0.0	0.0	0.0	0.0	0.0	0.0	0.0	0.0	0.0	0.0	0.0	0.0	0.0	0.0	0.0	0.0	0.0	0.0	0.0	0.0	0.0	0.0	0.0	0.0	0.0	0.0	4.0	1.0	55.0	0.0	0.0	0.0	5.0	0.0	0.0	0.0	2.0	0.0	0.0	1.0	0.0
OTU_350	D_0__Bacteria; D_1__Firmicutes; D_2__Clostridia; D_3__Clostridiales; D_4__Ruminococcaceae; D_5__Anaerotruncus	0.0	0.0	0.0	0.0	0.0	0.0	0.0	0.0	0.0	0.0	0.0	0.0	0.0	0.0	0.0	0.0	0.0	0.0	0.0	0.0	0.0	0.0	0.0	0.0	0.0	0.0	0.0	0.0	0.0	0.0	0.0	3.0	0.0	0.0	0.0	0.0	1.0	0.0	0.0	0.0	2.0	1.0	0.0	0.0	0.0	0.0
OTU_289	D_0__Bacteria; D_1__Cyanobacteria; D_2__Melainabacteria; D_3__Gastranaerophilales	0.0	0.0	0.0	0.0	0.0	0.0	0.0	0.0	0.0	0.0	0.0	0.0	0.0	0.0	0.0	0.0	0.0	0.0	0.0	0.0	0.0	0.0	0.0	0.0	0.0	0.0	0.0	0.0	0.0	0.0	0.0	5.0	10.0	6.0	3.0	0.0	8.0	0.0	0.0	0.0	3.0	0.0	1.0	0.0	0.0	0.0
OTU_435	D_0__Bacteria; D_1__Firmicutes; D_2__Clostridia; D_3__Clostridiales; D_4__Ruminococcaceae	0.0	0.0	0.0	0.0	0.0	0.0	0.0	0.0	0.0	0.0	0.0	0.0	0.0	0.0	0.0	0.0	0.0	0.0	0.0	0.0	0.0	0.0	0.0	0.0	0.0	0.0	0.0	0.0	0.0	0.0	0.0	2.0	0.0	0.0	0.0	0.0	0.0	0.0	0.0	0.0	1.0	0.0	0.0	0.0	0.0	0.0
OTU_418	D_0__Bacteria; D_1__Firmicutes; D_2__Clostridia; D_3__Clostridiales; D_4__Ruminococcaceae; D_5__Ruminococcaceae UCG-014; Ambiguous_taxa	0.0	0.0	0.0	0.0	0.0	0.0	0.0	0.0	0.0	0.0	0.0	0.0	0.0	0.0	0.0	0.0	0.0	0.0	0.0	0.0	0.0	0.0	0.0	0.0	0.0	0.0	0.0	0.0	0.0	0.0	0.0	2.0	0.0	0.0	0.0	0.0	0.0	15.0	0.0	1.0	0.0	1.0	6.0	14.0	6.0	0.0
OTU_388	D_0__Bacteria; D_1__Tenericutes; D_2__Mollicutes; D_3__Mollicutes RF9; D_4__uncultured Mollicutes bacterium; D_5__uncultured Mollicutes bacterium; D_6__uncultured Mollicutes bacterium	0.0	0.0	0.0	0.0	0.0	0.0	0.0	0.0	0.0	0.0	0.0	0.0	0.0	0.0	0.0	0.0	0.0	0.0	0.0	0.0	0.0	0.0	0.0	0.0	0.0	0.0	0.0	0.0	0.0	0.0	0.0	1.0	4.0	0.0	0.0	0.0	0.0	0.0	0.0	0.0	0.0	0.0	0.0	0.0	0.0	0.0
OTU_307	D_0__Bacteria; D_1__Tenericutes; D_2__Mollicutes; D_3__Mollicutes RF9; D_4__uncultured bacterium; D_5__uncultured bacterium; D_6__uncultured bacterium	0.0	0.0	0.0	0.0	0.0	0.0	0.0	0.0	0.0	0.0	0.0	0.0	0.0	0.0	0.0	0.0	0.0	0.0	0.0	0.0	0.0	0.0	0.0	0.0	0.0	0.0	0.0	0.0	0.0	0.0	0.0	1.0	1.0	7.0	0.0	0.0	1.0	0.0	0.0	0.0	0.0	0.0	1.0	1.0	0.0	2.0
OTU_82	D_0__Bacteria; D_1__Firmicutes; D_2__Clostridia; D_3__Clostridiales; D_4__Lachnospiraceae	0.0	0.0	0.0	0.0	0.0	0.0	0.0	0.0	0.0	0.0	0.0	0.0	0.0	0.0	0.0	0.0	0.0	0.0	0.0	0.0	0.0	0.0	0.0	0.0	0.0	0.0	0.0	0.0	0.0	0.0	0.0	0.0	557.0	0.0	595.0	0.0	127.0	248.0	0.0	0.0	3.0	1.0	0.0	0.0	1.0	0.0
OTU_266	D_0__Bacteria; D_1__Firmicutes; D_2__Clostridia; D_3__Clostridiales; D_4__Ruminococcaceae; D_5__Ruminococcaceae UCG-005	0.0	0.0	0.0	0.0	0.0	0.0	0.0	0.0	0.0	0.0	0.0	0.0	0.0	0.0	0.0	0.0	0.0	0.0	0.0	0.0	0.0	0.0	0.0	0.0	0.0	0.0	0.0	0.0	0.0	0.0	0.0	0.0	25.0	0.0	0.0	12.0	2.0	0.0	0.0	0.0	0.0	0.0	0.0	0.0	2.0	0.0
OTU_413	D_0__Bacteria; D_1__Tenericutes; D_2__Mollicutes; D_3__Mollicutes RF9; Ambiguous_taxa; Ambiguous_taxa; Ambiguous_taxa	0.0	0.0	0.0	0.0	0.0	0.0	0.0	0.0	0.0	0.0	0.0	0.0	0.0	0.0	0.0	0.0	0.0	0.0	0.0	0.0	0.0	0.0	0.0	0.0	0.0	0.0	0.0	0.0	0.0	0.0	0.0	0.0	3.0	0.0	0.0	0.0	0.0	1.0	0.0	0.0	0.0	1.0	1.0	0.0	0.0	0.0
OTU_225	D_0__Bacteria; D_1__Firmicutes; D_2__Clostridia; D_3__Clostridiales; D_4__Lachnospiraceae; D_5__Lachnospiraceae NK4A136 group; Ambiguous_taxa	0.0	0.0	0.0	0.0	0.0	0.0	0.0	0.0	0.0	0.0	0.0	0.0	0.0	0.0	0.0	0.0	0.0	0.0	0.0	0.0	0.0	0.0	0.0	0.0	0.0	0.0	0.0	0.0	0.0	0.0	0.0	0.0	1.0	0.0	0.0	49.0	0.0	0.0	0.0	0.0	0.0	0.0	0.0	0.0	0.0	0.0
OTU_252	D_0__Bacteria; D_1__Firmicutes; D_2__Clostridia; D_3__Clostridiales; D_4__Ruminococcaceae; D_5__Ruminococcaceae NK4A214 group; D_6__uncultured bacterium	0.0	0.0	0.0	0.0	0.0	0.0	0.0	0.0	0.0	0.0	0.0	0.0	0.0	0.0	0.0	0.0	0.0	0.0	0.0	0.0	0.0	0.0	0.0	0.0	0.0	0.0	0.0	0.0	0.0	0.0	0.0	0.0	2.0	0.0	0.0	0.0	1.0	44.0	0.0	0.0	0.0	16.0	0.0	0.0	0.0	2.0
OTU_379	D_0__Bacteria; D_1__Tenericutes; D_2__Mollicutes; D_3__Mollicutes RF9	0.0	0.0	0.0	0.0	0.0	0.0	0.0	0.0	0.0	0.0	0.0	0.0	0.0	0.0	0.0	0.0	0.0	0.0	0.0	0.0	0.0	0.0	0.0	0.0	0.0	0.0	0.0	0.0	0.0	0.0	0.0	0.0	1.0	0.0	0.0	0.0	2.0	0.0	0.0	0.0	1.0	0.0	1.0	0.0	0.0	0.0
OTU_226	D_0__Bacteria; D_1__Bacteroidetes; D_2__Bacteroidia; D_3__Bacteroidales; D_4__Rikenellaceae; D_5__Rikenellaceae RC9 gut group; D_6__uncultured bacterium	0.0	0.0	0.0	0.0	0.0	0.0	0.0	0.0	0.0	0.0	0.0	0.0	0.0	0.0	0.0	0.0	0.0	0.0	0.0	0.0	0.0	0.0	0.0	0.0	0.0	0.0	0.0	0.0	0.0	0.0	0.0	0.0	0.0	29.0	70.0	0.0	0.0	0.0	0.0	0.0	0.0	0.0	0.0	0.0	0.0	0.0
OTU_299	D_0__Bacteria; D_1__Tenericutes; D_2__Mollicutes; D_3__Mollicutes RF9; D_4__uncultured rumen bacterium; D_5__uncultured rumen bacterium; D_6__uncultured rumen bacterium	0.0	0.0	0.0	0.0	0.0	0.0	0.0	0.0	0.0	0.0	0.0	0.0	0.0	0.0	0.0	0.0	0.0	0.0	0.0	0.0	0.0	0.0	0.0	0.0	0.0	0.0	0.0	0.0	0.0	0.0	0.0	0.0	0.0	24.0	0.0	0.0	0.0	0.0	0.0	0.0	0.0	0.0	0.0	0.0	0.0	0.0
OTU_277	D_0__Bacteria; D_1__Firmicutes; D_2__Clostridia; D_3__Clostridiales; D_4__Lachnospiraceae	0.0	0.0	0.0	0.0	0.0	0.0	0.0	0.0	0.0	0.0	0.0	0.0	0.0	0.0	0.0	0.0	0.0	0.0	0.0	0.0	0.0	0.0	0.0	0.0	0.0	0.0	0.0	0.0	0.0	0.0	0.0	0.0	0.0	1.0	56.0	0.0	0.0	0.0	0.0	0.0	0.0	0.0	0.0	0.0	0.0	0.0
OTU_239	D_0__Bacteria; D_1__Firmicutes; D_2__Clostridia; D_3__Clostridiales; D_4__Ruminococcaceae; D_5__Ruminococcaceae UCG-014; D_6__uncultured rumen bacterium	0.0	0.0	0.0	0.0	0.0	0.0	0.0	0.0	0.0	0.0	0.0	0.0	0.0	0.0	0.0	0.0	0.0	0.0	0.0	0.0	0.0	0.0	0.0	0.0	0.0	0.0	0.0	0.0	0.0	0.0	0.0	0.0	0.0	2.0	0.0	0.0	0.0	0.0	0.0	0.0	0.0	88.0	0.0	0.0	0.0	0.0
OTU_199	D_0__Bacteria; D_1__Firmicutes; D_2__Clostridia; D_3__Clostridiales; D_4__Lachnospiraceae	0.0	0.0	0.0	0.0	0.0	0.0	0.0	0.0	0.0	0.0	0.0	0.0	0.0	0.0	0.0	0.0	0.0	0.0	0.0	0.0	0.0	0.0	0.0	0.0	0.0	0.0	0.0	0.0	0.0	0.0	0.0	0.0	0.0	0.0	45.0	0.0	0.0	152.0	0.0	0.0	5.0	1.0	0.0	0.0	0.0	0.0
OTU_254	D_0__Bacteria; D_1__Firmicutes; D_2__Clostridia; D_3__Clostridiales; D_4__Clostridiales vadinBB60 group; D_5__uncultured bacterium; D_6__uncultured bacterium	0.0	0.0	0.0	0.0	0.0	0.0	0.0	0.0	0.0	0.0	0.0	0.0	0.0	0.0	0.0	0.0	0.0	0.0	0.0	0.0	0.0	0.0	0.0	0.0	0.0	0.0	0.0	0.0	0.0	0.0	0.0	0.0	0.0	0.0	37.0	0.0	0.0	0.0	0.0	2.0	0.0	0.0	1.0	1.0	0.0	12.0
OTU_387	D_0__Bacteria; D_1__Bacteroidetes; D_2__Bacteroidia; D_3__Bacteroidales; D_4__Prevotellaceae; D_5__uncultured; D_6__uncultured bacterium	0.0	0.0	0.0	0.0	0.0	0.0	0.0	0.0	0.0	0.0	0.0	0.0	0.0	0.0	0.0	0.0	0.0	0.0	0.0	0.0	0.0	0.0	0.0	0.0	0.0	0.0	0.0	0.0	0.0	0.0	0.0	0.0	0.0	0.0	1.0	2.0	2.0	0.0	0.0	0.0	0.0	0.0	0.0	0.0	0.0	0.0
OTU_434	D_0__Bacteria; D_1__Firmicutes; D_2__Clostridia; D_3__Clostridiales; D_4__Lachnospiraceae; D_5__Acetatifactor; Ambiguous_taxa	0.0	0.0	0.0	0.0	0.0	0.0	0.0	0.0	0.0	0.0	0.0	0.0	0.0	0.0	0.0	0.0	0.0	0.0	0.0	0.0	0.0	0.0	0.0	0.0	0.0	0.0	0.0	0.0	0.0	0.0	0.0	0.0	0.0	0.0	2.0	0.0	0.0	0.0	0.0	0.0	1.0	0.0	0.0	0.0	0.0	0.0
OTU_403	D_0__Bacteria; D_1__Firmicutes; D_2__Clostridia; D_3__Clostridiales; D_4__Clostridiales vadinBB60 group	0.0	0.0	0.0	0.0	0.0	0.0	0.0	0.0	0.0	0.0	0.0	0.0	0.0	0.0	0.0	0.0	0.0	0.0	0.0	0.0	0.0	0.0	0.0	0.0	0.0	0.0	0.0	0.0	0.0	0.0	0.0	0.0	0.0	0.0	3.0	0.0	0.0	0.0	0.0	0.0	0.0	0.0	0.0	0.0	0.0	0.0
OTU_408	D_0__Bacteria; D_1__Firmicutes; D_2__Clostridia; D_3__Clostridiales; D_4__Ruminococcaceae; D_5__Anaerotruncus; D_6__uncultured bacterium	0.0	0.0	0.0	0.0	0.0	0.0	0.0	0.0	0.0	0.0	0.0	0.0	0.0	0.0	0.0	0.0	0.0	0.0	0.0	0.0	0.0	0.0	0.0	0.0	0.0	0.0	0.0	0.0	0.0	0.0	0.0	0.0	0.0	0.0	0.0	3.0	2.0	2.0	0.0	2.0	0.0	0.0	0.0	0.0	0.0	0.0
OTU_322	D_0__Bacteria; D_1__Firmicutes; D_2__Clostridia; D_3__Clostridiales; D_4__Lachnospiraceae	0.0	0.0	0.0	0.0	0.0	0.0	0.0	0.0	0.0	0.0	0.0	0.0	0.0	0.0	0.0	0.0	0.0	0.0	0.0	0.0	0.0	0.0	0.0	0.0	0.0	0.0	0.0	0.0	0.0	0.0	0.0	0.0	0.0	0.0	0.0	0.0	17.0	0.0	0.0	0.0	0.0	0.0	0.0	0.0	0.0	0.0
OTU_177	D_0__Bacteria; D_1__Bacteroidetes; D_2__Bacteroidia; D_3__Bacteroidales; D_4__Porphyromonadaceae; D_5__Odoribacter; Ambiguous_taxa	0.0	0.0	0.0	0.0	0.0	0.0	0.0	0.0	0.0	0.0	0.0	0.0	0.0	0.0	0.0	0.0	0.0	0.0	0.0	0.0	0.0	0.0	0.0	0.0	0.0	0.0	0.0	0.0	0.0	0.0	0.0	0.0	0.0	0.0	0.0	0.0	0.0	87.0	0.0	0.0	1.0	137.0	1.0	0.0	0.0	0.0
OTU_308	D_0__Bacteria; D_1__Firmicutes; D_2__Clostridia; D_3__Clostridiales; D_4__Lachnospiraceae	0.0	0.0	0.0	0.0	0.0	0.0	0.0	0.0	0.0	0.0	0.0	0.0	0.0	0.0	0.0	0.0	0.0	0.0	0.0	0.0	0.0	0.0	0.0	0.0	0.0	0.0	0.0	0.0	0.0	0.0	0.0	0.0	0.0	0.0	0.0	0.0	0.0	2.0	0.0	0.0	0.0	37.0	3.0	0.0	0.0	0.0
OTU_303	D_0__Bacteria; D_1__Firmicutes; D_2__Erysipelotrichia; D_3__Erysipelotrichales; D_4__Erysipelotrichaceae; D_5__uncultured bacterium; D_6__uncultured bacterium	0.0	0.0	0.0	0.0	0.0	0.0	0.0	0.0	0.0	0.0	0.0	0.0	0.0	0.0	0.0	0.0	0.0	0.0	0.0	0.0	0.0	0.0	0.0	0.0	0.0	0.0	0.0	0.0	0.0	0.0	0.0	0.0	0.0	0.0	0.0	0.0	0.0	8.0	0.0	0.0	0.0	13.0	2.0	0.0	0.0	0.0
OTU_298	D_0__Bacteria; D_1__Firmicutes; D_2__Clostridia; D_3__Clostridiales; D_4__Ruminococcaceae; D_5__Subdoligranulum	0.0	0.0	0.0	0.0	0.0	0.0	0.0	0.0	0.0	0.0	0.0	0.0	0.0	0.0	0.0	0.0	0.0	0.0	0.0	0.0	0.0	0.0	0.0	0.0	0.0	0.0	0.0	0.0	0.0	0.0	0.0	0.0	0.0	0.0	0.0	0.0	0.0	13.0	0.0	2.0	0.0	6.0	2.0	0.0	1.0	4.0
OTU_297	D_0__Bacteria; D_1__Tenericutes; D_2__Mollicutes; D_3__Mollicutes RF9	0.0	0.0	0.0	0.0	0.0	0.0	0.0	0.0	0.0	0.0	0.0	0.0	0.0	0.0	0.0	0.0	0.0	0.0	0.0	0.0	0.0	0.0	0.0	0.0	0.0	0.0	0.0	0.0	0.0	0.0	0.0	0.0	0.0	0.0	0.0	0.0	0.0	14.0	0.0	0.0	1.0	0.0	0.0	0.0	1.0	0.0
OTU_369	D_0__Bacteria; D_1__Firmicutes; D_2__Clostridia; D_3__Clostridiales; D_4__Lachnospiraceae; D_5__Lachnospiraceae NK4A136 group; Ambiguous_taxa	0.0	0.0	0.0	0.0	0.0	0.0	0.0	0.0	0.0	0.0	0.0	0.0	0.0	0.0	0.0	0.0	0.0	0.0	0.0	0.0	0.0	0.0	0.0	0.0	0.0	0.0	0.0	0.0	0.0	0.0	0.0	0.0	0.0	0.0	0.0	0.0	0.0	2.0	0.0	6.0	0.0	0.0	0.0	0.0	0.0	0.0
OTU_442	D_0__Bacteria; D_1__Firmicutes; D_2__Clostridia; D_3__Clostridiales; D_4__Ruminococcaceae; D_5__[Eubacterium] coprostanoligenes group; Ambiguous_taxa	0.0	0.0	0.0	0.0	0.0	0.0	0.0	0.0	0.0	0.0	0.0	0.0	0.0	0.0	0.0	0.0	0.0	0.0	0.0	0.0	0.0	0.0	0.0	0.0	0.0	0.0	0.0	0.0	0.0	0.0	0.0	0.0	0.0	0.0	0.0	0.0	0.0	1.0	2.0	0.0	0.0	0.0	0.0	0.0	0.0	0.0
OTU_414	D_0__Bacteria; D_1__Firmicutes; D_2__Clostridia; D_3__Clostridiales; D_4__Ruminococcaceae; D_5__Papillibacter; D_6__uncultured bacterium	0.0	0.0	0.0	0.0	0.0	0.0	0.0	0.0	0.0	0.0	0.0	0.0	0.0	0.0	0.0	0.0	0.0	0.0	0.0	0.0	0.0	0.0	0.0	0.0	0.0	0.0	0.0	0.0	0.0	0.0	0.0	0.0	0.0	0.0	0.0	0.0	0.0	3.0	0.0	0.0	0.0	0.0	0.0	0.0	0.0	0.0
OTU_372	D_0__Bacteria; D_1__Firmicutes; D_2__Clostridia; D_3__Clostridiales; D_4__Ruminococcaceae; D_5__Ruminococcaceae UCG-013; D_6__uncultured organism	0.0	0.0	0.0	0.0	0.0	0.0	0.0	0.0	0.0	0.0	0.0	0.0	0.0	0.0	0.0	0.0	0.0	0.0	0.0	0.0	0.0	0.0	0.0	0.0	0.0	0.0	0.0	0.0	0.0	0.0	0.0	0.0	0.0	0.0	0.0	0.0	0.0	0.0	0.0	0.0	0.0	0.0	0.0	0.0	1.0	0.0
OTU_204	D_0__Bacteria; D_1__Firmicutes; D_2__Clostridia; D_3__Clostridiales; D_4__Ruminococcaceae; D_5__Ruminococcaceae UCG-014; D_6__uncultured bacterium	0.0	0.0	0.0	0.0	0.0	0.0	0.0	0.0	0.0	0.0	0.0	0.0	0.0	0.0	0.0	0.0	0.0	0.0	0.0	0.0	0.0	0.0	0.0	0.0	0.0	0.0	0.0	0.0	0.0	0.0	0.0	0.0	0.0	0.0	0.0	0.0	0.0	0.0	0.0	0.0	0.0	0.0	222.0	0.0	0.0	0.0
OTU_301	D_0__Bacteria; D_1__Firmicutes; D_2__Clostridia; D_3__Clostridiales; D_4__Lachnospiraceae; D_5__uncultured; Ambiguous_taxa	0.0	0.0	0.0	0.0	0.0	0.0	0.0	0.0	0.0	0.0	0.0	0.0	0.0	0.0	0.0	0.0	0.0	0.0	0.0	0.0	0.0	0.0	0.0	0.0	0.0	0.0	0.0	0.0	0.0	0.0	0.0	0.0	0.0	0.0	0.0	0.0	0.0	0.0	0.0	0.0	0.0	0.0	38.0	0.0	0.0	0.0
OTU_351	D_0__Bacteria; D_1__Firmicutes; D_2__Clostridia; D_3__Clostridiales; D_4__Lachnospiraceae	0.0	0.0	0.0	0.0	0.0	0.0	0.0	0.0	0.0	0.0	0.0	0.0	0.0	0.0	0.0	0.0	0.0	0.0	0.0	0.0	0.0	0.0	0.0	0.0	0.0	0.0	0.0	0.0	0.0	0.0	0.0	0.0	0.0	0.0	0.0	0.0	0.0	0.0	0.0	0.0	0.0	0.0	0.0	0.0	0.0	0.0
OTU_423	D_0__Bacteria; D_1__Tenericutes; D_2__Mollicutes; D_3__Mollicutes RF9	0.0	0.0	0.0	0.0	0.0	0.0	0.0	0.0	0.0	0.0	0.0	0.0	0.0	0.0	0.0	0.0	0.0	0.0	0.0	0.0	0.0	0.0	0.0	0.0	0.0	0.0	0.0	0.0	0.0	0.0	0.0	0.0	0.0	0.0	0.0	0.0	0.0	0.0	0.0	0.0	0.0	0.0	0.0	2.0	2.0	0.0
OTU_150	D_0__Bacteria; D_1__Firmicutes; D_2__Erysipelotrichia; D_3__Erysipelotrichales; D_4__Erysipelotrichaceae; D_5__Erysipelatoclostridium; Ambiguous_taxa	0.0	0.0	0.0	0.0	0.0	0.0	0.0	0.0	0.0	0.0	0.0	0.0	0.0	0.0	0.0	0.0	0.0	0.0	0.0	0.0	0.0	0.0	0.0	0.0	0.0	0.0	0.0	0.0	0.0	0.0	0.0	0.0	0.0	0.0	0.0	0.0	0.0	0.0	0.0	0.0	0.0	0.0	0.0	0.0	29.0	1.0
OTU_284	D_0__Bacteria; D_1__Firmicutes; D_2__Clostridia; D_3__Clostridiales; D_4__Lachnospiraceae	0.0	0.0	0.0	0.0	0.0	0.0	0.0	0.0	0.0	0.0	0.0	0.0	0.0	0.0	0.0	0.0	0.0	0.0	0.0	0.0	0.0	0.0	0.0	0.0	0.0	0.0	0.0	0.0	0.0	0.0	0.0	0.0	0.0	0.0	0.0	0.0	0.0	0.0	0.0	0.0	0.0	0.0	0.0	0.0	30.0	0.0
OTU_445	D_0__Bacteria; D_1__Bacteroidetes; D_2__Bacteroidia; D_3__Bacteroidales; D_4__Bacteroidales S24-7 group	0.0	0.0	0.0	0.0	0.0	0.0	3.0	0.0	0.0	0.0	0.0	0.0	0.0	0.0	0.0	0.0	0.0	0.0	0.0	0.0	0.0	0.0	0.0	0.0	0.0	0.0	0.0	0.0	0.0	0.0	0.0	0.0	0.0	0.0	0.0	0.0	0.0	0.0	0.0	0.0	0.0	0.0	0.0	0.0	0.0	0.0
Fig 6A	Non-metric multidimensional scaling (NMDS) ordination analysis of fecal microbiota composition
	genotype and treatment
call : adonis	Df	SumsOfSqs	MeanSqs	F.Model	R2	Pr(>F)
Genotype	1	0.3975	0.39753	2.7534	0.04509	0.016	*
Cage	11	1.9107	0.1737	1.2031	0.21671	0.156
Treatment	1	1.8886	1.88857	13.0807	0.2142	0.001	***
Residuals	32	4.6201	0.14438		0.52401
Total	45	8.8169			1
	Signif. Codes: *** 0,001 ;** 0,01 * 0,05
Fig 6B and C	Non-metric multidimensional scaling (NMDS) ordination analysis of fecal microbiota composition
	(B) before and (C) after DSS-induced treatment
B) Before DSS
call : adonis	Df	SumsOfSqs	MeanSqs	F.Model	R2	Pr(>F)
Genotype	1	0.2425	0.24249	2.2795	0.0675	0.065
Cage	11	2.1799	0.19817	1.8629	0.60678	0.016	*
Residuals	11	1.1702	0.10638		0.32572
Total	23	3.5925			1
	Signif. Codes: *** 0,001 ;** 0,01 * 0,05
C) After DSS
call : adonis	Df	SumsOfSqs	MeanSqs	F.Model	R2	Pr(>F)
Genotype	1	0.3939	0.39388	2.895	0.12345	0.006	**
Cage	11	1.5721	0.14292	1.0505	0.49275	0.407
Residuals	9	1.2245	0.13605		0.38379
Total	21	3.1904			1
	Signif. Codes: *** 0,001 ;** 0,01 * 0,05
Fig 6F	Statistically significant differences on
	family levels in fecal microbiota composition between NKWT and NKΔc-FLIP mice
Kingdom	Phylum	Class	Order	Family	Enriched	Genotype	GI_Location	Log_meanAb	LDA_score	P_value
Bacteria	Bacteroidetes	Bacteroidia	Bacteroidales	Bacteroidaceae	KO_vs_WT	NK_ΔCFLIP	Feces	5.02381	-4.63437	0.00300513
Bacteria	Proteobacteria	Betaproteobacteria	Burkholderiales	Alcaligenaceae	KO_vs_WT	NK_ΔCFLIP	Feces	3.5831	-3.92799	0.00835142
Bacteria	Actinobacteria	Coriobacteriia	Coriobacteriales	Coriobacteriaceae	KO_vs_WT	NK_ΔCFLIP	Feces	3.58994	-3.79743	0.0291003
Bacteria	Firmicutes	Erysipelotrichia	Erysipelotrichales	Erysipelotrichaceae	KO_vs_WT	NK_ΔCFLIP	Feces	5.08902	-4.39882	0.0479128
Bacteria	Bacteroidetes	Bacteroidia	Bacteroidales	Prevotellaceae	KO_vs_WT	NK_WT	Feces	4.94793	4.50393	0.0320656
Bacteria	Bacteroidetes	Bacteroidia	Bacteroidales	Rikenellaceae	KO_vs_WT	NK_WT	Feces	5.63128	4.76662	0.0348568
Bacteria	Bacteroidetes	Bacteroidia	Bacteroidales	BacteroidalesS24_7group	KO_vs_WT	NK_WT	Feces	5.44475	4.756	0.0479128
Bacteria	Firmicutes	Clostridia	Clostridiales	Ruminococcaceae	KO_vs_WT	NK_WT	Feces	4.35543	3.99788	0.0409457

## Sheet: Fig 7
Fig 7A	Relative fluorescence intensities of IL-7Rα (CD127) for ILC subtypes
	Overlays from FACS histograms
Fig 7B	Representative contour plots
	related to 7C
Fig 7C	Absolute numbers NKp46+ ILC subsets in SI
		x103
	CD45+ Lin- NKp46+NK1.1+			CD45+ Lin- NKp46+Tbet+			CD45+ Lin- NKp46+Eomes+			CD45+ Lin- NKp46+RORγt+			CD45+ Lin- NKp46-RORγt+ CD4-			CD45+ Lin- NKp46-RORγt+ CD4+			CD45+ Lin- NKp46-GATA3+
	NKWT	NKΔIL7R		NKWT	NKΔIL7R		NKWT	NKΔIL7R		NKWT	NKΔIL7R		NKWT	NKΔIL7R		NKWT	NKΔIL7R		NKWT	NKΔIL7R
mouse 1	21.46	9.28		11.36	nd		13.49	3.99		45.7	9.54		79.6044	75.5887		15.1808	23.0911		82.1095	79.0952
mouse 2	13.6	12.4		31.45	16.2		7.64	13.32		23.59	2.7		68.7446	68.441		14.8682	17.3464		72.7228	69.0704
mouse 3	29.97	16.8		41.32	8.47		14.2	11.56		63.69	3.53		124.549	98.9289		17.145	22.038		83.5495	97.6661
mouse 4	28.46	15.26		15.4	18.31		12.77	10.59		32.19	2.62		78.7143	98.0265		10.31	19.6297		35.6459	89.8676
mouse 5	9.07	11.57		6.11	13.63		3.5	7.88		14.57	4.63		39.2369	95.3719		6.878	22.9948		17.1608	75.5649
mouse 6	7.77			8.58			3.41			28.68			81.0157			12.7525			32.5959
					nd = not determined					two-tailed Mann-Whitney
										p≤0,0001
Fig 7D	Acute DSS-colitis, relative weight (%)
	NKΔIL7R
	NKWT
day	mouse 1	mouse 2	mouse 3	mouse 4	mouse 5	mouse 6	mouse 7	mouse 8	mouse 9	mouse 10	mouse 11	mouse 12	mouse 13	mouse 14	mouse 15	mouse 16	mouse 17
0	100	100	100	100	100	100	100	100	100	100	100	100	100	100	100	100	100
1	95.4	101	97.7	98.6	101.8	99.3	99	100.4	98.9	99.2	98.6	98.9	101.2	101.4	100	93.3	100.8
2	100.6	100.7	98.4	97.4	101.8	100	100.7	99.6	103.3	101.1	101.4	101.1	102	99.3	101.3	92.9	101.2
3	97.5	98.7	98.1	97.7	102.5	99.3	101	98.5	99.6	101.1	101.4	101.1	102	99.3	101.3	92.9	101.2
4	96.3	97.3	97.7	97.1	99.3	99.7	98	98.1	100	103	99.5	96.7	101.6	100.4	101.7	93.7	99.6
5	88.6	97	97	96	92.6	96	86.8	95.1	97.1	102.7	97.7	94.1	104.4	97.9	96.7	94.1	95.5
6	84	95.7	94.2	96	88	91.6	82.5	95.1	100.7	100.4	98.6	91.9	102	100	89.6	92.2	86.9
7	81.2	94.7	93.7	96.2	84.5	90	79.2	93.6	92.7	97.3	98.2	90.4	102.8	98.6	83.3	92.9	85.2
	NKΔIL7R
day	mouse 1	mouse 2	mouse 3	mouse 4	mouse 5	mouse 6	mouse 7	mouse 8	mouse 9	mouse 10	mouse 11	mouse 12	mouse 13	mouse 14	mouse 15	mouse 16	mouse 17	mouse 18
0	100	100	100	100	100	100	100	100	100	100	100	100	100	100	100	100	100	100
1	100.6	100	97.7	105.3	101.2	100	99.1	100	101	100.7	98.4	88.4	98.5	100.4	99.5	101.8	101.1	98.4
2	100	101.4	100	102.3	101.5	99.4	98.5	100	101	100	101.2	95.3	97.8	101.6	102.3	104	102.8	104.7
3	98.2	100	98.7	102.7	100.9	99.4	99.4	100.3	100.3	98.7	99.2	95.3	97.8	101.6	102.3	104	102.8	104.7
4	100	98.6	98.4	101.3	100.9	96.4	100.3	100.6	102.1	99.3	99.6	94.9	96.7	101.6	98.1	102.2	104.4	102.6
5	95.7	97	96.5	100.7	100	94.8	99.4	97.4	102.4	100.3	99.2	93.8	89.7	100.4	95.8	100.9	101.7	100.5
6	92.3	92.6	91.9	98	96.8	91.6	96.8	96.2	102.1	97.6	96.7	89.9	94.9	95.5	94	95.5	96.1	94.8
7	89.9	83.8	90.3	92.7	95.3	89.9	96.8	91.7	104.8	99	98.4	89.1	88.2	103.7	94	94.6	95.6	93.3

## Sheet: Fig 8
Fig 8A	Acute DSS-colitis, relative weight (%)
	NKΔEomes
	NKWT
	mouse 1	mouse 2	mouse 3	mouse 4	mouse 5	mouse 6	mouse 7	mouse 8	mouse 9	mouse 10	mouse 11	mouse 12	mouse 13	mouse 14	mouse 15	mouse 16
0	100	100	100	100	100	100	100	100	100	100	100	100	100	100	100	100
2	101.2	97.4	99.56	98.29	97.66	103.52	98.7	97.17	101.02	98.69	100	100	101.748	101.087	100.322	101.053
3	101.59	97.4	100	101.14	101.17	102.2	99.57	99.06	102.54	100	97.235	99.6226	100.35	101.087	100	99.6491
4	101.99	97.4	100	101.14	98.83	102.64	100	98.58	102.03	99.5633	96.7742	100.377	101.399	101.087	99.0354	98.9474
5	101.2	95.83	99.56	102.86	101.75	100.88	99.57	98.11	101.02	100.437	95.3917	102.264	102.448	100.362	97.7492	97.5439
6	98.8	93.23	100.44	102.29	101.75	100.44	98.26	97.64	100.51	99.5633	95.8525	99.6226	100.699	99.2754	97.4276	96.8421
7	99.6	93.75	99.12	101.14	101.17	100	100.43	96.7	101.52	99.5633	95.8525	99.6226	100.699	99.2754	97.4276	96.8421
	NKEomes
	mouse 1	mouse 2	mouse 3	mouse 4	mouse 5	mouse 6	mouse 7	mouse 8	mouse 9	mouse 10	mouse 11	mouse 12	mouse 13
0	100	100	100	100	100	100	100	100	100	100	100	100	100
2	99.08	99.45	99.08	101.92	103.4	98.44	99.38	102.513	107.071	100.513	104.128	100.346	99.2832
3	99.08	101.09	100	100	102.13	98.96	102.5	100.502	103.535	99.4872	105.046	97.9239	97.8495
4	99.08	101.64	98.62	100.96	102.98	100	100	98.995	102.02	98.9744	97.7064	97.5779	98.5663
5	99.08	97.27	100.46	98.08	99.15	98.44	96.88	93.9698	100	100	91.7431	95.1557	97.8495
6	95.41	96.72	96.33	97.12	98.3	98.44	92.5	85.9296	95.9596	97.4359	88.5321	94.8097	94.9821
7	99.08	98.36	94.5	96.63	97.87	98.44	92.5	85.9296	95.9596	97.4359	88.5321	94.8097	94.9821
Fig 8B	Acute DSS-colitis, feces consistency score
	NKΔEomes
	NKWT
	mouse 1	mouse 2	mouse 3	mouse 4	mouse 5	mouse 6	mouse 7	mouse 8	mouse 9	mouse 10	mouse 11	mouse 12	mouse 13	mouse 14	mouse 15	mouse 16
0	1	0	0	0	0	0	0	0	0	0	0	0	1	0	1	0
2	1	1	1	1	0	1	1	1	1	2	1	2	1	2	1	2
3	1	1	1	1	1	1	1	0	1	1	2	1	2	2	3	1
4	2	1	1	0	2	1	1	1	1	2	2	2	2	2	2	1
5	2	2	2	1	2	2	2	2	2	2	2	2	2	1	2	1
6	2	2	2	2	2	2	2	2	2	2	2	2	1	2	1	2
7	2	2	2	1	2	2	2	1	2	2	2	1	2	2	2	1
	NKEomes
	mouse 1	mouse 2	mouse 3	mouse 4	mouse 5	mouse 6	mouse 7	mouse 8	mouse 9	mouse 10	mouse 11	mouse 12	mouse 13
0	0	0	0	0	0	0	0	0	1	0	0	0	0
2	2	2	1	1	1	2	1	2	2	2	1	2	2
3	1	1	1	2	2	1	2	2	2	2	2	2	2
4	2	2	2	2	2	2	1	2	2	2	2	2	2
5	2	2	2	2	2	2	2	2	2	2	2	2	2
6	2	2	2	2	2	3	3	2	2	2	3	2	2
7	2	3	2	2	2	1	2	2	2	2	2	2	2
Fig 8C	Acute DSS-colitis, intestinal bleeding score
	NKΔEomes
	NKWT
	mouse 1	mouse 2	mouse 3	mouse 4	mouse 5	mouse 6	mouse 7	mouse 8	mouse 9	mouse 10	mouse 11	mouse 12	mouse 13	mouse 14	mouse 15	mouse 16
0	0	0	0	0	0	0	0	0	0	0	0	0	0	0	0	0
2	2	0	1	0	1	0	0	0	0	0	0	0	0	0	0	0
3	0	0	1	0	0	1	2	0	0	0	0	0	0	0	0	1
4	2	3	2	2	3	1	1	0	1	1	0	0	1	1	1	1
5	2	2	2	3	1	2	2	1	3	2	1	3	1	2	2	3
6	3	1	3	1	3	1	2	0	1	1	1	1	3	2	3	3
7	1	0	2	1	1	0	1	0	0	1	0	1	2	1	2	2
	NKEomes
	mouse 1	mouse 2	mouse 3	mouse 4	mouse 5	mouse 6	mouse 7	mouse 8	mouse 9	mouse 10	mouse 11	mouse 12	mouse 13
0	0	0	0	0	0	0	0	0	0	0	0	0	0
2	1	2	1	3	1	1	0	0	0	0	0	0	0
3	1	1	1	1	2	0	2	2	2	0	2	1	0
4	2	1	2	3	2	2	3	3	3	1	2	3	3
5	2	3	3	3	3	4	3	3	4	4	3	3	3
6	3	3	3	3	3	3	4	3	3	3	2	2	3
7	1	1	3	2	3	2	1	1	2	1	2	1	1
Fig 8D	Acute DSS-colitis, colitis score
	NKΔEomes
	NKWT
	mouse 1	mouse 2	mouse 3	mouse 4	mouse 5	mouse 6	mouse 7	mouse 8	mouse 9	mouse 10	mouse 11	mouse 12	mouse 13	mouse 14	mouse 15	mouse 16
0	1	0	0	0	0	0	0	0	0	0	0	0	1	0	1	0
2	3	1	2	1	1	1	1	1	1	2	1	2	1	2	1	2
3	1	1	2	1	1	2	3	0	1	1	2	1	2	2	2	2
4	4	4	3	2	5	2	2	1	2	3	2	2	3	3	3	2
5	4	4	4	4	3	4	4	3	5	4	4	5	3	4	4	4
6	5	4	5	3	5	3	4	2	3	3	3	3	4	4	4	5
7	3	3	4	2	3	2	3	1	2	3	2	2	4	3	4	3
	NKEomes
	mouse 1	mouse 2	mouse 3	mouse 4	mouse 5	mouse 6	mouse 7	mouse 8	mouse 9	mouse 10	mouse 11	mouse 12	mouse 13
0	0	0	0	0	0	0	0	0	1	0	0	0	0
2	3	4	2	4	2	3	1	2	2	2	1	2	2
3	2	2	2	3	4	1	4	4	4	2	4	3	1
4	4	3	4	5	4	4	4	4	5	3	4	5	5
5	4	5	5	5	5	6	5	6	6	6	6	5	5
6	5	5	5	5	5	6	8	7	5	5	7	5	6
7	3	4	6	4	5	3	4	5	4	3	6	4	4
Fig 8E	Acute DSS-colitis, specific colon weight (mg/cm)				Fig 8F	Acute DSS-colitis, colon length (cm)
	NKWT	NKEomes				NKWT	NKEomes
mouse 1	28.24	33.21			mouse 1	8.5	7.8
mouse 2	31.22	33.97			mouse 2	7.4	7.3
mouse 3	30	32.63			mouse 3	8.2	7.6
mouse 4	26.24	29.63			mouse 4	8.5	8.1
mouse 5	24.72	36.35			mouse 5	7.2	7.4
mouse 6	28.99	36.15			mouse 6	7.9	7.8
mouse 7	27.2	32.34			mouse 7	8.2	6.4
mouse 8	29.72	38.86			mouse 8	7.2	7
mouse 9	28.16	41.29			mouse 9	8.7	7
mouse 10	31.67	38			mouse 10	9	7.5
mouse 11	34.82	47.57			mouse 11	8.5	7
mouse 12	28.8	36.28			mouse 12	9.2	8.6
mouse 13	28.27	40.56			mouse 13	9.8	7.2
mouse 14	34.29				mouse 14	8.4
mouse 15	27.83				mouse 15	9.2
mouse 16	30				mouse 16	9
	two-tailed Mann-Whitney test					two-tailed Mann-Whitney test
	p< 0,0001					p=0,0009
Fig 8G	Representative colon tissue photograph
Fig 8H	Representative contour plots ILC1 subsets from inflamed colon tissue
Fig 8I	Absolute cell number of ILC1 subtypes
	NKΔEomes	x103
	CD45+ Lin- NKp46+ Eomes+			CD45+ Lin- NKp46+Tbet+
	NKWT	NKΔEomes		NKWT	NKΔEomes
mouse 1	2.33	0.07		7.5	2.36
mouse 2	8.58	nd		10.99	nd
mouse 3	2.09	0.4		5.48	5.65
mouse 4	1.5	0.68		2.46	4.02
mouse 5	2.2	0.08		3.23	0.49
mouse 6	2.71	1.31		5.43	17.61
mouse 7	4.86	0.29		4.76	0.96
mouse 8	nd	2.03		nd	2.76
mouse 9	5.73	0.74		2.06	1.31
mouse 10	nd	0.68		nd	2.06
mouse 11	0.87	0.92		0.53	1.1
mouse 12	2.71	1.53		2.81	3.55
mouse 13	1.47	0.21		1.08	0.73
mouse 14	0.84			1.58
mouse 15	1.64			2.33
mouse 16	0.28			0.38			nd= not determined
Fig 8J	Representative contour plots myeloid cells from inflamed colon tissue
Fig 8K	Frequencies of myeloid subsets (in CD45+ CD11b+ gate) in inflamed colon tissue
	NKΔc-Flip	(%)
	leukocytes isolated from pooled colon tissue (colon from two mice were pooled)
	Ly6C- Monocytes			Ly6Chi Monocytes			Ly6G+ Neutrophils
	NKWT	NKΔEomes		NKWT	NKΔEomes		NKWT	NKΔEomes
mouse 1	11	13.4		12.6	12.9		2.98	22.8
mouse 2	24	nd		10.3	nd		7.69	nd
mouse 3	16.7	9		8.63	10.9		2.38	29.2
mouse 4	24.4	16.4		9.21	7.1		3.33	40.6
mouse 5	12.8	3.69		8.42	9.14		5.69	64.7
mouse 6	26.7	23.3		9.85	6.25		3.03	26.4
mouse 7	17.4	29.1		4.42	9.16		36.9	18.6
mouse 8	16.3	13.8		4.53	14.9		6	51.7
mouse 9	19.5	15.9		11.3	17.4		12	43.7
mouse 10	31.9	33.9		5.29	14		14.5	20.1
mouse 11	nd	38.9		nd	9.9		nd	19.4
mouse 12	28.1	17.8		7.67	9.68		23.4	42.2
mouse 13	13	21.7		12.3	10.6		54.4	36.8
mouse 14	24.2			9.52			35.1
mouse 15	15.8			21.8			27.6
mouse 16	28.2			9.29			32.7			nd= not determined
							two tailed Mann-Whitney test
							p=0,0119

## Sheet: Fig S1
Fig S1	Frequency of immune cell subpopulations in spleen
	NKΔc-Flip
	x106
	CD3+			CD19+			F4-80+			CD11c+			Gr1+			CD3+CD4+CD44lowCD62L+			CD3+CD8+CD44lowCD62L+
	NKWT	NKΔc-Flip		NKWT	NKΔc-Flip		NKWT	NKΔc-Flip		NKWT	NKΔc-Flip		NKWT	NKΔc-Flip		NKWT	NKΔc-Flip		NKWT	NKΔc-Flip
mouse 1	15.106	23.5627		15.6437	42.6165		1.6158	2.74431		0.797184	1.45177		1.7058	2.2479		65.7	75.2		55.1	67.7
mouse 2	33.2735	17.1176		22.2172	30.0057		2.3811	2.20132		0.961135	0.961807		1.28956	1.90329		70.5	81.2		62.9	70
mouse 3	17.9944	20.7412		62.03	27.4074		4.15191	2.62631		2.32457	0.980781		2.74722	1.3404		70.5	75.4		60	67.9
mouse 4	24.9624	15.6429		28.7459	39.9372		2.84375	3.95568		1.39411	1.3997		1.02399	1.97023		76.1	77.2		69.3	68.6
mouse 5	26.3276	44.7909		32.0705	32.7249		2.90049	2.35952		0.872506	0.98412		2.02799	1.36354		73.9	73.6		70.7	68.6
mouse 6	12.2226	20.822		46.3379	63.3013		4.10313	3.88319		1.47826	2.00809		2.44482	2.65972		74.3	77.2		70.3	71.2
mouse 7	15.929	20.7274		22.2299	35.8867		2.40903	4.14321		0.863436	1.64778		1.84136	3.454		76.6	75.9		67.6	66
mouse 8	20.6967	23.9968		26.354	34.9776		2.89278	2.69707		1.09109	1.46091		2.1542	1.67864		77.2	79.5		64.3	68.5

## Sheet: Fig S2
Fig S2A	Absolute numbers NKp46+ ILC subsets in SI												Absolute numbers NKp46- ILC subsets in SI
	IL-15-/-	x103											IL-15-/-	x103
	CD45+ Lin- NKp46+NK1.1+			CD45+ Lin- NKp46+Tbet+			CD45+ Lin- NKp46+Eomes+			CD45+ Lin- NKp46+RORγt+			CD45+ Lin- NKp46-RORγt+ CD4-			CD45+ Lin- NKp46-RORγt+ CD4+			CD45+ Lin- NKp46-GATA3+
	WT	IL-15-/-		WT	IL-15-/-		WT	IL-15-/-		WT	IL-15-/-		WT	IL-15-/-		WT	IL-15-/-		WT	IL-15-/-
mouse 1	3.70566	2.96387		20.4335	0.700525		3.57404	0.516361		3.13867	16.5791		9.30566	36.8237		3.50114	4.88343		27.7163	18.6041
mouse 2	19.2254	2.3095		16.8085	1.07034		13.9199	0.543936		29.3927	15.6939		26.8091	41.4105		5.43339	5.87451		28.1393	14.0742
mouse 3	14.2196	5.3919		6.35943	2.68402		7.08397	1.66001		22.6222	25.3993		19.1639	76.0133		3.32895	11.3604		12.6027	28.5907
mouse 4	18.4133	2.53777		15.2532	19.1498		12.9373	0.267876		37.9611	10.3097		43.9877	23.9185		9.73898	5.79564		28.4655	13.8149
mouse 5	25.1374	3.41613		27.702	0.806134		23.4013	0.901759		83.5503	10.8513		91.1664	45.6657		16.8707	4.51131		38.0063	17.7771
mouse 6	12.8173	2.26184		31.2898	1.35211		3.52476	0.427543		8.21681	5.75115		21.6578	16.9404		6.89502	2.64387		16.3708	9.24364
mouse 7	17.6572			nd			2.41068			26.01			27.2906			4.00596			nd
mouse 8	33.2611			nd			4.80095			48.7314			45.2764			6.23968			nd
				nd = not determined
																			nd = not determined
	two-tailed Mann-Whitney			two-tailed Mann-Whitney			two-tailed Mann-Whitney
	p=0,0013			p=0,0152			p=0,0007
Fig S2B	Absolute numbers NKp46+ ILC subsets in SI												Absolute numbers NKp46- ILC subsets in SI
	IL-15Rα-/-	x103											IL-15Rα-/-	x103
	CD45+ Lin- NKp46+NK1.1+			CD45+ Lin- NKp46+Tbet+			CD45+ Lin- NKp46+Eomes+			CD45+ Lin- NKp46+RORγt+			CD45+ Lin- NKp46-RORγt+ CD4-			CD45+ Lin- NKp46-RORγt+ CD4+			CD45+ Lin- NKp46-GATA3+
	WT	IL-15Rα-/-		WT	IL-15Rα-/-		WT	IL-15Rα-/-		WT	IL-15Rα-/-		WT	IL-15Rα-/-		WT	IL-15Rα-/-		WT	IL-15Rα-/-
mouse 1	0.738486	0.321812		5.76481	0.55311		0.544322	0.360123		4.09901	7.56853		3.71812	9.1861		0.707154	1.81509		0.728167	0.797819
mouse 2	0.30973	0.5469		4.49707	0.220837		0.360344	0.811133		5.53737	4.17856		4.6387	5.98548		0.728167	1.40529		3.30994	0.822194
mouse 3	3.58639	0.403336		3.56111	0.921893		1.27991	0.35118		2.13209	0.434629		1.25339	0.548988		0.127965	0.414149		2.86464	2.44082
mouse 4	1.91918	0.141318		3.68604	0.462151		1.07505	0.0271249		1.59152	0.119216		0.953599	0.210832		0.0605525	0.0811792		3.88039	3.84609
mouse 5	2.87877	0.431757		3.22009	0.547208		1.61258	0.206583		2.38727	0.258228		1.4304	0.327985		0.0908288	0.172821		5.42463	1.19505
mouse 6	5.54791	0.665957		nd	nd		1.82589	0.488753		12.5706	7.23651		14.0167	6.09546		2.98154	1.31733		1.99319	nd
mouse 7	2.26042	0.503553		5.32326			0.628023	0.393556		1.45461	3.6205		0.630052	4.17403		0.0349878	0.975036		8.05538
mouse 8	3.19058			nd			0.549077			5.5897			3.85244			1.41474			nd
																			nd= not determined
	two-tailed Mann-Whitney			two-tailed Mann-Whitney			two-tailed Mann-Whitney
	p=0,0093			p=0,0043			p=0,0093

[truncated: 2 more sheets: Fig S3, FigS4]
